# Supplementary material for: New Insights into Stroke from Continuous Passively Collected Temperature and Sleep Data Using Wrist-Worn Wearables
Source: Sensors (Basel). 2023 Jan 17;23(3):1069. doi: 10.3390/s23031069 (PMC9920931; doi:10.3390/s23031069)
Supplement: Supplementary file 1 [file sensors-23-01069-s001.zip]

Archive with 2 entries (2 files):
- Source_Code_S1.pdf
- Table S1.xlsx
