# Supplementary material for: New Insights into Stroke from Continuous Passively Collected Temperature and Sleep Data Using Wrist-Worn Wearables
Source: Sensors (Basel). 2023 Jan 17;23(3):1069. doi: 10.3390/s23031069 (PMC9920931; doi:10.3390/s23031069)
Supplement: Supplementary file 1 [file sensors-23-01069-s001.zip › Table S1.xlsx]

## Sheet: Info
This is the Supplementary file to support the study Edgley et al.: New insights into stroke from continuous passively collected temperature and sleep data using wrist-worn wearables, Sensors.
The sheet 'Correlation matrix' contains the correlation matrix with all the features used in the study. We have highlighted pairwise feature correlations with a magnitude above 0.7.

## Sheet: Correlation matrix
	Feature Name	sleeplog_SptDuration_AD_mn	sleeplog_SptDuration_AD_sd	sleeplog_onset_AD_mn	sleeplog_onset_AD_sd	sleeplog_wake_AD_mn	sleeplog_wake_AD_sd	sleeplog_SptDuration_WD_mn	sleeplog_SptDuration_WD_sd	sleeplog_onset_WD_mn	sleeplog_onset_WD_sd	sleeplog_wake_WD_mn	sleeplog_wake_WD_sd	sleeplog_SptDuration_WE_mn	sleeplog_SptDuration_WE_sd	sleeplog_onset_WE_mn	sleeplog_onset_WE_sd	sleeplog_wake_WE_mn	sleeplog_wake_WE_sd	acc_SptDuration_AD_T5A5_mn	acc_SptDuration_AD_T5A5_sd	acc_SleepDurationInSpt_AD_T5A5_mn	acc_SleepDurationInSpt_AD_T5A5_sd	acc_eff_AD_T5A5_mn	acc_eff_AD_T5A5_sd	acc_dur_sibd_AD_T5A5_mn	acc_dur_sibd_AD_T5A5_sd	acc_n_noc_AD_T5A5_mn	acc_n_noc_AD_T5A5_sd	acc_n_sibd_AD_T5A5_mn	acc_n_sibd_AD_T5A5_sd	acc_dur_msibd_AD_T5A5_mn	acc_dur_msibd_AD_T5A5_sd	acc_n_days_w_sibds_AD_T5A5	acc_onset_AD_T5A5_mn	acc_onset_AD_T5A5_sd	acc_wake_AD_T5A5_mn	acc_wake_AD_T5A5_sd	acc_SptDuration_WD_T5A5_mn	acc_SptDuration_WD_T5A5_sd	acc_SleepDurationInSpt_WD_T5A5_mn	acc_SleepDurationInSpt_WD_T5A5_sd	acc_eff_WD_T5A5_mn	acc_eff_WD_T5A5_sd	acc_dur_sibd_WD_T5A5_mn	acc_dur_sibd_WD_T5A5_sd	acc_n_noc_WD_T5A5_mn	acc_n_noc_WD_T5A5_sd	acc_n_sibd_WD_T5A5_mn
KNOWN features	sleeplog_SptDuration_AD_mn	1	-0.0132404	-0.447909	-0.115331	0.529268	-0.0998258	0.972997	-0.0198606	-0.456446	-0.0716028	0.494077	-0.0726481	0.929644	0.10075	-0.386304	0.0525328	0.633208	-0.270169	0.993554	0.0440767	0.89216	-0.0900697	-0.376307	0.107143	0.074216	-0.174042	0.621603	0.0731707	0.208885	0.131533	-0.264983	-0.293206	0.0150782	-0.435714	-0.101045	0.540767	-0.0867596	0.963415	0.00923345	0.846167	-0.0611498	-0.334669	0.107143	0.126132	-0.024216	0.594103	0.110279	0.259233
	sleeplog_SptDuration_AD_sd	-0.0132404	1	0.0695122	0.791289	0.0221254	0.55122	0.0209059	0.937979	0.0792683	0.817073	0.0648084	0.595122	-0.0118199	0.309381	-0.0664165	0.44409	-0.0600375	0.339587	-0.00243902	0.883624	-0.194077	0.842509	-0.46115	0.574739	0.279443	0.421429	0.262195	0.6223	0.140418	0.395645	0.452091	0.218293	0.120626	0.0775261	0.810105	0.028223	0.542334	0.0142857	0.832578	-0.218641	0.776132	-0.493554	0.579791	0.316551	0.3723	0.248704	0.563937	0.163763
	sleeplog_onset_AD_mn	-0.447909	0.0695122	1	0.0142857	0.420035	0.227526	-0.478746	0.0226481	0.985017	-0.000522648	0.452265	0.233972	-0.388743	0.187242	0.885366	0.0515947	0.280675	0.357223	-0.46899	0.0686411	-0.479268	0.227178	0.0219512	0.145993	-0.293902	0.0991289	-0.435889	-0.0163763	-0.275087	-0.194948	0.0473868	0.229094	0.166471	0.990767	0.125261	0.405749	0.189721	-0.452613	0.0259582	-0.488328	0.125261	-0.00139373	0.157666	-0.354704	-0.0360627	-0.394442	-0.0494774	-0.294948
	sleeplog_onset_AD_sd	-0.115331	0.791289	0.0142857	1	-0.141812	0.375784	-0.133275	0.739721	0.0587108	0.870383	-0.125958	0.354007	-0.0114447	0.27242	-0.164916	0.533021	-0.129644	0.295122	-0.133624	0.622822	-0.284843	0.597735	-0.279268	0.412544	0.371254	0.487805	0.158537	0.557143	0.232753	0.367944	0.50122	0.208362	-0.031551	0.0587108	0.717596	-0.123693	0.371951	-0.156794	0.539024	-0.304181	0.531359	-0.291463	0.423693	0.392509	0.374913	0.114639	0.472997	0.22892
	sleeplog_wake_AD_mn	0.529268	0.0221254	0.420035	-0.141812	1	0.14669	0.488328	-0.0419861	0.397735	-0.14007	0.98101	0.177178	0.566229	0.273546	0.358724	0.0943715	0.902064	0.0375235	0.509408	0.102265	0.428746	0.126132	-0.316028	0.170906	-0.346167	-0.069338	0.227526	-0.00522648	-0.207666	-0.129268	-0.257317	0.00087108	0.206214	0.423171	0.0116725	0.992509	0.103136	0.511324	-0.00296167	0.382753	0.015331	-0.313415	0.170383	-0.344425	-0.0522648	0.268304	-0.00470383	-0.200871
	sleeplog_wake_AD_sd	-0.0998258	0.55122	0.227526	0.375784	0.14669	1	-0.0674216	0.400697	0.261672	0.331533	0.200348	0.917073	-0.0900563	0.576923	0.00637899	0.583865	-0.0157598	0.827767	-0.0989547	0.644077	-0.338328	0.660453	-0.558362	0.675087	0.224739	0.425958	0.308014	0.620906	0.0740418	0.172997	0.337805	0.192683	0.0684185	0.212369	0.569512	0.129268	0.961498	-0.0482578	0.520035	-0.342334	0.490244	-0.567422	0.641638	0.300871	0.418293	0.32998	0.61899	0.114111
	sleeplog_SptDuration_WD_mn	0.972997	0.0209059	-0.478746	-0.133275	0.488328	-0.0674216	1	0.0264808	-0.494948	-0.0608014	0.481882	-0.0315331	0.837711	0.0649156	-0.393809	-0.00469043	0.534897	-0.265854	0.976829	0.078223	0.874042	-0.0526132	-0.38885	0.0952962	0.0473868	-0.225436	0.644077	0.097561	0.172822	0.101742	-0.269338	-0.320035	-0.0205691	-0.472474	-0.10122	0.499826	-0.0649826	0.98676	0.0517422	0.857491	-0.0221254	-0.354704	0.0956446	0.102091	-0.0785714	0.62947	0.136934	0.223868
	sleeplog_SptDuration_WD_sd	-0.0198606	0.937979	0.0226481	0.739721	-0.0419861	0.400697	0.0264808	1	0.0189895	0.870035	-0.00418118	0.513589	-0.0598499	0.0457786	-0.041651	0.264728	-0.0806754	0.149719	-0.00487805	0.783798	-0.179617	0.760976	-0.413066	0.496516	0.244251	0.302787	0.253484	0.497561	0.0989547	0.34669	0.454355	0.179094	0.188347	0.0297909	0.721951	-0.0315331	0.391463	-0.00121951	0.856969	-0.199129	0.821429	-0.440941	0.517422	0.306794	0.352091	0.222309	0.496341	0.145993
	sleeplog_onset_WD_mn	-0.456446	0.0792683	0.985017	0.0587108	0.397735	0.261672	-0.494948	0.0189895	1	0	0.432578	0.243031	-0.370169	0.221388	0.802064	0.115009	0.241088	0.402251	-0.483624	0.0733449	-0.502787	0.231882	0.00993031	0.157666	-0.253833	0.16324	-0.410105	0.0388502	-0.248084	-0.158188	0.0658537	0.262021	0.155227	0.983624	0.120557	0.384146	0.218815	-0.473868	0.0189895	-0.520383	0.127352	-0.0108014	0.164634	-0.31324	0.000522648	-0.37763	0.00418118	-0.269686
	sleeplog_onset_WD_sd	-0.0716028	0.817073	-0.000522648	0.870383	-0.14007	0.331533	-0.0608014	0.870035	0	1	-0.128397	0.404878	-0.0825516	0.115197	-0.0219512	0.329081	-0.0754221	0.1606	-0.0601045	0.651916	-0.220209	0.624913	-0.348258	0.447038	0.359059	0.375436	0.194599	0.468641	0.19669	0.37439	0.547387	0.18554	0.103369	0.00487805	0.776655	-0.127352	0.321951	-0.0937282	0.676829	-0.252091	0.666899	-0.359756	0.483275	0.409756	0.458885	0.149397	0.445645	0.225261
	sleeplog_wake_WD_mn	0.494077	0.0648084	0.452265	-0.125958	0.98101	0.200348	0.481882	-0.00418118	0.432578	-0.128397	1	0.229268	0.492871	0.29212	0.378236	0.0958724	0.828705	0.0900563	0.475784	0.154704	0.371603	0.190592	-0.369861	0.201045	-0.33223	-0.0700348	0.251568	0.0290941	-0.195819	-0.132056	-0.236411	-0.00714286	0.205517	0.452613	0.0419861	0.974739	0.164983	0.505923	0.0423345	0.351045	0.0724739	-0.369686	0.204007	-0.3277	-0.0766551	0.299229	0.024216	-0.184495
	sleeplog_wake_WD_sd	-0.0726481	0.595122	0.233972	0.354007	0.177178	0.917073	-0.0315331	0.513589	0.243031	0.404878	0.229268	1	-0.107692	0.461538	0.0679174	0.57955	0.00300188	0.642964	-0.0587108	0.733972	-0.328049	0.736237	-0.638502	0.761324	0.255749	0.457491	0.330488	0.575784	0.0926829	0.209233	0.397561	0.175087	0.124548	0.218815	0.614111	0.171254	0.890592	-0.0160279	0.679791	-0.336585	0.657143	-0.654704	0.739199	0.340418	0.515157	0.355852	0.637108	0.15453
	sleeplog_SptDuration_WE_mn	0.929644	-0.0118199	-0.388743	-0.0114447	0.566229	-0.0900563	0.837711	-0.0598499	-0.370169	-0.0825516	0.492871	-0.107692	1	0.132458	-0.414259	0.137899	0.665666	-0.248593	0.90394	0.0187617	0.817824	-0.103377	-0.295872	0.0889306	0.0926829	0.00225141	0.540338	0.0954972	0.224765	0.200938	-0.203002	-0.181426	-0.0160511	-0.35591	-0.080863	0.584991	-0.0956848	0.829268	-0.0833021	0.73152	-0.139775	-0.25197	0.0754221	0.133959	0.0592871	0.500117	0.118199	0.270732
	sleeplog_SptDuration_WE_sd	0.10075	0.309381	0.187242	0.27242	0.273546	0.576923	0.0649156	0.0457786	0.221388	0.115197	0.29212	0.461538	0.132458	1	0.0450281	0.72364	0.155159	0.644278	0.097561	0.457223	-0.0831144	0.382552	-0.436023	0.494371	0.26773	0.399625	0.251595	0.521951	0.33227	0.25272	-0.00600375	-0.125328	0.0343549	0.179925	0.443715	0.264916	0.577861	0.108818	0.233771	-0.138274	0.122514	-0.455159	0.478424	0.208255	0.301126	0.298232	0.394747	0.269418
	sleeplog_onset_WE_mn	-0.386304	-0.0664165	0.885366	-0.164916	0.358724	0.00637899	-0.393809	-0.041651	0.802064	-0.0219512	0.378236	0.0679174	-0.414259	0.0450281	1	-0.183114	0.321764	0.133021	-0.388555	-0.0864916	-0.361163	0.0712946	0.0772983	0.0348968	-0.376173	-0.149531	-0.439962	-0.223077	-0.298874	-0.319137	-0.0604128	0.0553471	0.203314	0.857036	0.0206379	0.335835	-0.0204503	-0.384615	-0.00506567	-0.358537	0.073546	0.0393996	0.0861163	-0.430957	-0.126829	-0.376472	-0.233771	-0.316323
	sleeplog_onset_WE_sd	0.0525328	0.44409	0.0515947	0.533021	0.0943715	0.583865	-0.00469043	0.264728	0.115009	0.329081	0.0958724	0.57955	0.137899	0.72364	-0.183114	1	0.0208255	0.517448	0.0283302	0.599625	-0.194559	0.528143	-0.525891	0.703752	0.556098	0.654972	0.345403	0.643152	0.484991	0.42833	0.209756	-0.0138837	0.0371709	0.0786116	0.582364	0.0998124	0.601689	0.0202627	0.449156	-0.245966	0.373921	-0.529456	0.705066	0.523265	0.522139	0.335663	0.62758	0.449156
	sleeplog_wake_WE_mn	0.633208	-0.0600375	0.280675	-0.129644	0.902064	-0.0157598	0.534897	-0.0806754	0.241088	-0.0754221	0.828705	0.00300188	0.665666	0.155159	0.321764	0.0208255	1	-0.106004	0.602627	-0.0388368	0.545216	-0.0296435	-0.241088	0.10863	-0.278799	-0.120638	0.216698	-0.121013	-0.130957	-0.0883677	-0.275047	-0.0782364	0.159478	0.287617	-0.0422139	0.901313	-0.054409	0.525328	-0.080863	0.45272	-0.0534709	-0.238649	0.12758	-0.263227	0.0221388	0.226465	-0.104315	-0.109193
	sleeplog_wake_WE_sd	-0.270169	0.339587	0.357223	0.295122	0.0375235	0.827767	-0.265854	0.149719	0.402251	0.1606	0.0900563	0.642964	-0.248593	0.644278	0.133021	0.517448	-0.106004	1	-0.277111	0.424578	-0.471295	0.497936	-0.368105	0.474296	0.105066	0.250469	0.131707	0.517636	0.00919325	0.00506567	0.194371	0.161351	-0.0249683	0.351595	0.394371	0.0135084	0.799812	-0.243715	0.289681	-0.473358	0.302814	-0.371482	0.464165	0.147842	0.176923	0.154229	0.420075	0.0227017
	acc_SptDuration_AD_T5A5_mn	0.993554	-0.00243902	-0.46899	-0.133624	0.509408	-0.0989547	0.976829	-0.00487805	-0.483624	-0.0601045	0.475784	-0.0587108	0.90394	0.097561	-0.388555	0.0283302	0.602627	-0.277111	1	0.0695122	0.894251	-0.0726481	-0.385017	0.113066	0.0923345	-0.168641	0.628049	0.0787456	0.221603	0.16324	-0.246341	-0.300871	0.0301565	-0.463589	-0.0818815	0.5223	-0.0874564	0.974564	0.0318815	0.850871	-0.0456446	-0.343902	0.111324	0.138328	-0.00383275	0.607518	0.117596	0.269686
	acc_SptDuration_AD_T5A5_sd	0.0440767	0.883624	0.0686411	0.622822	0.102265	0.644077	0.078223	0.783798	0.0733449	0.651916	0.154704	0.733972	0.0187617	0.457223	-0.0864916	0.599625	-0.0388368	0.424578	0.0695122	1	-0.179791	0.929965	-0.606446	0.694948	0.340767	0.485366	0.393728	0.637456	0.232753	0.490244	0.333972	0.119686	0.224082	0.0602787	0.834146	0.100871	0.66446	0.102091	0.890941	-0.195993	0.819861	-0.636063	0.715679	0.367422	0.436411	0.410906	0.623868	0.253659
	acc_SleepDurationInSpt_AD_T5A5_mn	0.89216	-0.194077	-0.479268	-0.284843	0.428746	-0.338328	0.874042	-0.179617	-0.502787	-0.220209	0.371603	-0.328049	0.817824	-0.0831144	-0.361163	-0.194559	0.545216	-0.471295	0.894251	-0.179791	1	-0.273868	0.0287456	-0.208014	-0.0644599	-0.300348	0.320209	-0.190592	0.0688153	-0.0033101	-0.31899	-0.252439	-0.0552578	-0.476829	-0.283798	0.436237	-0.333275	0.878571	-0.207666	0.975087	-0.263763	0.0655052	-0.223693	-0.0508711	-0.197909	0.303933	-0.157317	0.091115
	acc_SleepDurationInSpt_AD_T5A5_sd	-0.0900697	0.842509	0.227178	0.597735	0.126132	0.660453	-0.0526132	0.760976	0.231882	0.624913	0.190592	0.736237	-0.103377	0.382552	0.0712946	0.528143	-0.0296435	0.497936	-0.0726481	0.929965	-0.273868	1	-0.491289	0.647735	0.244425	0.493902	0.247213	0.537805	0.102787	0.358537	0.419512	0.238328	0.127511	0.213763	0.810801	0.107143	0.680836	-0.0315331	0.856272	-0.269164	0.892857	-0.54007	0.677352	0.284843	0.41446	0.265255	0.533101	0.139547
	acc_eff_AD_T5A5_mn	-0.376307	-0.46115	0.0219512	-0.279268	-0.316028	-0.558362	-0.38885	-0.413066	0.00993031	-0.348258	-0.369861	-0.638502	-0.295872	-0.436023	0.0772983	-0.525891	-0.241088	-0.368105	-0.385017	-0.606446	0.0287456	-0.491289	1	-0.74878	-0.34878	-0.272648	-0.791638	-0.596167	-0.317596	-0.383101	-0.112021	0.109233	-0.233582	0.0175958	-0.441986	-0.330488	-0.543902	-0.379791	-0.571951	0.0836237	-0.522125	0.985192	-0.773171	-0.398955	-0.437979	-0.790627	-0.622822	-0.369338
	acc_eff_AD_T5A5_sd	0.107143	0.574739	0.145993	0.412544	0.170906	0.675087	0.0952962	0.496516	0.157666	0.447038	0.201045	0.761324	0.0889306	0.494371	0.0348968	0.703752	0.10863	0.474296	0.113066	0.694948	-0.208014	0.647735	-0.74878	1	0.536237	0.535366	0.47439	0.703484	0.493728	0.452613	0.29669	-0.0179443	0.143548	0.146516	0.64338	0.168815	0.694774	0.108014	0.646167	-0.251916	0.602439	-0.758885	0.971777	0.524739	0.518815	0.468749	0.764111	0.515157
	acc_dur_sibd_AD_T5A5_mn	0.074216	0.279443	-0.293902	0.371254	-0.346167	0.224739	0.0473868	0.244251	-0.253833	0.359059	-0.33223	0.255749	0.0926829	0.26773	-0.376173	0.556098	-0.278799	0.105066	0.0923345	0.340767	-0.0644599	0.244425	-0.34878	0.536237	1	0.60846	0.240904	0.388542	0.902439	0.694352	0.494368	-0.131999	-0.0847252	-0.29547	0.413763	-0.335192	0.242683	0.069338	0.311672	-0.0851916	0.240767	-0.327875	0.509059	0.945385	0.600194	0.174061	0.419172	0.890609
	acc_dur_sibd_AD_T5A5_sd	-0.174042	0.421429	0.0991289	0.487805	-0.069338	0.425958	-0.225436	0.302787	0.16324	0.375436	-0.0700348	0.457491	0.00225141	0.399625	-0.149531	0.654972	-0.120638	0.250469	-0.168641	0.485366	-0.300348	0.493902	-0.272648	0.535366	0.60846	1	0.0347622	0.430192	0.440078	0.606191	0.592578	0.353051	0.013702	0.107491	0.534843	-0.0681185	0.428397	-0.188676	0.371777	-0.345122	0.387631	-0.307143	0.503484	0.540232	0.807147	0.00996718	0.442509	0.4041
	acc_n_noc_AD_T5A5_mn	0.621603	0.262195	-0.435889	0.158537	0.227526	0.308014	0.644077	0.253484	-0.410105	0.194599	0.251568	0.330488	0.540338	0.251595	-0.439962	0.345403	0.216698	0.131707	0.628049	0.393728	0.320209	0.247213	-0.791638	0.47439	0.240904	0.0347622	1	0.531318	0.291792	0.308322	-0.182724	-0.307187	0.169126	-0.417944	0.173171	0.241812	0.291289	0.625958	0.385889	0.284495	0.313415	-0.755575	0.480836	0.297788	0.179483	0.980511	0.563731	0.329552
	acc_n_noc_AD_T5A5_sd	0.0731707	0.6223	-0.0163763	0.557143	-0.00522648	0.620906	0.097561	0.497561	0.0388502	0.468641	0.0290941	0.575784	0.0954972	0.521951	-0.223077	0.643152	-0.121013	0.517636	0.0787456	0.637456	-0.190592	0.537805	-0.596167	0.703484	0.388542	0.430192	0.531318	1	0.353699	0.439267	0.105907	-0.081922	0.0206746	0.000348432	0.540767	0.0097561	0.591289	0.103833	0.522822	-0.222997	0.414983	-0.607491	0.69338	0.36245	0.373146	0.488554	0.945061	0.332307
	acc_n_sibd_AD_T5A5_mn	0.208885	0.140418	-0.275087	0.232753	-0.207666	0.0740418	0.172822	0.0989547	-0.248084	0.19669	-0.195819	0.0926829	0.224765	0.33227	-0.298874	0.484991	-0.130957	0.00919325	0.221603	0.232753	0.0688153	0.102787	-0.317596	0.493728	0.902439	0.440078	0.291792	0.353699	1	0.710558	0.159874	-0.436674	-0.0402951	-0.273345	0.300697	-0.194077	0.118815	0.207143	0.194599	0.0487805	0.0874564	-0.292683	0.46777	0.831618	0.391297	0.232487	0.364233	0.973908
	acc_n_sibd_AD_T5A5_sd	0.131533	0.395645	-0.194948	0.367944	-0.129268	0.172997	0.101742	0.34669	-0.158188	0.37439	-0.132056	0.209233	0.200938	0.25272	-0.319137	0.42833	-0.0883677	0.00506567	0.16324	0.490244	-0.0033101	0.358537	-0.383101	0.452613	0.694352	0.606191	0.308322	0.439267	0.710558	1	0.188883	-0.234908	0.135398	-0.191289	0.448606	-0.100697	0.193902	0.142683	0.376655	-0.0646341	0.309233	-0.379443	0.43885	0.606515	0.527915	0.267088	0.430678	0.672312
	acc_dur_msibd_AD_T5A5_mn	-0.264983	0.452091	0.0473868	0.50122	-0.257317	0.337805	-0.269338	0.454355	0.0658537	0.547387	-0.236411	0.397561	-0.203002	-0.00600375	-0.0604128	0.209756	-0.275047	0.194371	-0.246341	0.333972	-0.31899	0.419512	-0.112021	0.29669	0.494368	0.592578	-0.182724	0.105907	0.159874	0.188883	1	0.633093	-0.157694	0.038676	0.479268	-0.263937	0.316725	-0.264808	0.340592	-0.304181	0.399826	-0.121429	0.256794	0.507495	0.57783	-0.207366	0.138157	0.191962
	acc_dur_msibd_AD_T5A5_sd	-0.293206	0.218293	0.229094	0.208362	0.00087108	0.192683	-0.320035	0.179094	0.262021	0.18554	-0.00714286	0.175087	-0.181426	-0.125328	0.0553471	-0.0138837	-0.0782364	0.161351	-0.300871	0.119686	-0.252439	0.238328	0.109233	-0.0179443	-0.131999	0.353051	-0.307187	-0.081922	-0.436674	-0.234908	0.633093	1	0.00899951	0.213589	0.20331	-0.0182927	0.16446	-0.324913	0.0695122	-0.250697	0.175087	0.0909408	-0.0379791	-0.127461	0.270724	-0.294072	-0.0545337	-0.421279
	acc_n_days_w_sibds_AD_T5A5	0.0150782	0.120626	0.166471	-0.031551	0.206214	0.0684185	-0.0205691	0.188347	0.155227	0.103369	0.205517	0.124548	-0.0160511	0.0343549	0.203314	0.0371709	0.159478	-0.0249683	0.0301565	0.224082	-0.0552578	0.127511	-0.233582	0.143548	-0.0847252	0.013702	0.169126	0.0206746	-0.0402951	0.135398	-0.157694	0.00899951	1	0.128557	0.204907	0.19776	0.128383	0.00679828	0.283523	-0.102933	0.160457	-0.232623	0.198719	-0.0992379	0.123804	0.191511	0.0835901	-0.0518891
	acc_onset_AD_T5A5_mn	-0.435714	0.0775261	0.990767	0.0587108	0.423171	0.212369	-0.472474	0.0297909	0.983624	0.00487805	0.452613	0.218815	-0.35591	0.179925	0.857036	0.0786116	0.287617	0.351595	-0.463589	0.0602787	-0.476829	0.213763	0.0175958	0.146516	-0.29547	0.107491	-0.417944	0.000348432	-0.273345	-0.191289	0.038676	0.213589	0.128557	1	0.0858885	0.415505	0.166725	-0.453136	0.0209059	-0.48885	0.123868	-0.00243902	0.151394	-0.358362	-0.0578397	-0.378239	-0.0337979	-0.294774
	acc_onset_AD_T5A5_sd	-0.101045	0.810105	0.125261	0.717596	0.0116725	0.569512	-0.10122	0.721951	0.120557	0.776655	0.0419861	0.614111	-0.080863	0.443715	0.0206379	0.582364	-0.0422139	0.394371	-0.0818815	0.834146	-0.283798	0.810801	-0.441986	0.64338	0.413763	0.534843	0.173171	0.540767	0.300697	0.448606	0.479268	0.20331	0.204907	0.0858885	1	-0.00783972	0.632056	-0.0768293	0.706969	-0.302787	0.664808	-0.4723	0.684669	0.435714	0.521777	0.158456	0.481533	0.312021
	acc_wake_AD_T5A5_mn	0.540767	0.028223	0.405749	-0.123693	0.992509	0.129268	0.499826	-0.0315331	0.384146	-0.127352	0.974739	0.171254	0.584991	0.264916	0.335835	0.0998124	0.901313	0.0135084	0.5223	0.100871	0.436237	0.107143	-0.330488	0.168815	-0.335192	-0.0681185	0.241812	0.0097561	-0.194077	-0.100697	-0.263937	-0.0182927	0.19776	0.415505	-0.00783972	1	0.0754355	0.524739	-0.0116725	0.39007	0.00644599	-0.319686	0.160453	-0.334669	-0.0449477	0.281981	0.0116725	-0.188676
	acc_wake_AD_T5A5_sd	-0.0867596	0.542334	0.189721	0.371951	0.103136	0.961498	-0.0649826	0.391463	0.218815	0.321951	0.164983	0.890592	-0.0956848	0.577861	-0.0204503	0.601689	-0.054409	0.799812	-0.0874564	0.66446	-0.333275	0.680836	-0.543902	0.694774	0.242683	0.428397	0.291289	0.591289	0.118815	0.193902	0.316725	0.16446	0.128383	0.166725	0.632056	0.0754355	1	-0.0425087	0.539373	-0.326481	0.505575	-0.555226	0.68101	0.3223	0.402787	0.30585	0.581882	0.165331
	acc_SptDuration_WD_T5A5_mn	0.963415	0.0142857	-0.452613	-0.156794	0.511324	-0.0482578	0.98676	-0.00121951	-0.473868	-0.0937282	0.505923	-0.0160279	0.829268	0.108818	-0.384615	0.0202627	0.525328	-0.243715	0.974564	0.102091	0.878571	-0.0315331	-0.379791	0.108014	0.069338	-0.188676	0.625958	0.103833	0.207143	0.142683	-0.264808	-0.324913	0.00679828	-0.453136	-0.0768293	0.524739	-0.0425087	1	0.0409408	0.8723	-0.0444251	-0.343206	0.0979094	0.107666	-0.0649826	0.617536	0.136063	0.245819
	acc_SptDuration_WD_T5A5_sd	0.00923345	0.832578	0.0259582	0.539024	-0.00296167	0.520035	0.0517422	0.856969	0.0189895	0.676829	0.0423345	0.679791	-0.0833021	0.233771	-0.00506567	0.449156	-0.080863	0.289681	0.0318815	0.890941	-0.207666	0.856272	-0.571951	0.646167	0.311672	0.371777	0.385889	0.522822	0.194599	0.376655	0.340592	0.0695122	0.283523	0.0209059	0.706969	-0.0116725	0.539373	0.0409408	1	-0.230662	0.923868	-0.612195	0.689721	0.369512	0.432753	0.381985	0.576307	0.239721
	acc_SleepDurationInSpt_WD_T5A5_mn	0.846167	-0.218641	-0.488328	-0.304181	0.382753	-0.342334	0.857491	-0.199129	-0.520383	-0.252091	0.351045	-0.336585	0.73152	-0.138274	-0.358537	-0.245966	0.45272	-0.473358	0.850871	-0.195993	0.975087	-0.269164	0.0836237	-0.251916	-0.0851916	-0.345122	0.284495	-0.222997	0.0487805	-0.0646341	-0.304181	-0.250697	-0.102933	-0.48885	-0.302787	0.39007	-0.326481	0.8723	-0.230662	1	-0.277526	0.121951	-0.27439	-0.0679443	-0.280139	0.276667	-0.189721	0.0663763
	acc_SleepDurationInSpt_WD_T5A5_sd	-0.0611498	0.776132	0.125261	0.531359	0.015331	0.490244	-0.0221254	0.821429	0.127352	0.666899	0.0724739	0.657143	-0.139775	0.122514	0.073546	0.373921	-0.0534709	0.302814	-0.0456446	0.819861	-0.263763	0.892857	-0.522125	0.602439	0.240767	0.387631	0.313415	0.414983	0.0874564	0.309233	0.399826	0.175087	0.160457	0.123868	0.664808	0.00644599	0.505575	-0.0444251	0.923868	-0.277526	1	-0.563415	0.654704	0.331707	0.446341	0.302278	0.474042	0.167422
	acc_eff_WD_T5A5_mn	-0.334669	-0.493554	-0.00139373	-0.291463	-0.313415	-0.567422	-0.354704	-0.440941	-0.0108014	-0.359756	-0.369686	-0.654704	-0.25197	-0.455159	0.0393996	-0.529456	-0.238649	-0.371482	-0.343902	-0.636063	0.0655052	-0.54007	0.985192	-0.758885	-0.327875	-0.307143	-0.755575	-0.607491	-0.292683	-0.379443	-0.121429	0.0909408	-0.232623	-0.00243902	-0.4723	-0.319686	-0.555226	-0.343206	-0.612195	0.121951	-0.563415	1	-0.793554	-0.364634	-0.463937	-0.762403	-0.632927	-0.333798
	acc_eff_WD_T5A5_sd	0.107143	0.579791	0.157666	0.423693	0.170383	0.641638	0.0956446	0.517422	0.164634	0.483275	0.204007	0.739199	0.0754221	0.478424	0.0861163	0.705066	0.12758	0.464165	0.111324	0.715679	-0.223693	0.677352	-0.773171	0.971777	0.509059	0.503484	0.480836	0.69338	0.46777	0.43885	0.256794	-0.0379791	0.198719	0.151394	0.684669	0.160453	0.68101	0.0979094	0.689721	-0.27439	0.654704	-0.793554	1	0.516899	0.533624	0.467006	0.750523	0.502439
	acc_dur_sibd_WD_T5A5_mn	0.126132	0.316551	-0.354704	0.392509	-0.344425	0.300871	0.102091	0.306794	-0.31324	0.409756	-0.3277	0.340418	0.133959	0.208255	-0.430957	0.523265	-0.263227	0.147842	0.138328	0.367422	-0.0508711	0.284843	-0.398955	0.524739	0.945385	0.540232	0.297788	0.36245	0.831618	0.606515	0.507495	-0.127461	-0.0992379	-0.358362	0.435714	-0.334669	0.3223	0.107666	0.369512	-0.0679443	0.331707	-0.364634	0.516899	1	0.634714	0.214416	0.401669	0.880399
	acc_dur_sibd_WD_T5A5_sd	-0.024216	0.3723	-0.0360627	0.374913	-0.0522648	0.418293	-0.0785714	0.352091	0.000522648	0.458885	-0.0766551	0.515157	0.0592871	0.301126	-0.126829	0.522139	0.0221388	0.176923	-0.00383275	0.436411	-0.197909	0.41446	-0.437979	0.518815	0.600194	0.807147	0.179483	0.373146	0.391297	0.527915	0.57783	0.270724	0.123804	-0.0578397	0.521777	-0.0449477	0.402787	-0.0649826	0.432753	-0.280139	0.446341	-0.463937	0.533624	0.634714	1	0.130465	0.424682	0.417227
	acc_n_noc_WD_T5A5_mn	0.594103	0.248704	-0.394442	0.114639	0.268304	0.32998	0.62947	0.222309	-0.37763	0.149397	0.299229	0.355852	0.500117	0.298232	-0.376472	0.335663	0.226465	0.154229	0.607518	0.410906	0.303933	0.265255	-0.790627	0.468749	0.174061	0.00996718	0.980511	0.488554	0.232487	0.267088	-0.207366	-0.294072	0.191511	-0.378239	0.158456	0.281981	0.30585	0.617536	0.381985	0.276667	0.302278	-0.762403	0.467006	0.214416	0.130465	1	0.533852	0.259471
	acc_n_noc_WD_T5A5_sd	0.110279	0.563937	-0.0494774	0.472997	-0.00470383	0.61899	0.136934	0.496341	0.00418118	0.445645	0.024216	0.637108	0.118199	0.394747	-0.233771	0.62758	-0.104315	0.420075	0.117596	0.623868	-0.157317	0.533101	-0.622822	0.764111	0.419172	0.442509	0.563731	0.945061	0.364233	0.430678	0.138157	-0.0545337	0.0835901	-0.0337979	0.481533	0.0116725	0.581882	0.136063	0.576307	-0.189721	0.474042	-0.632927	0.750523	0.401669	0.424682	0.533852	1	0.36164
	acc_n_sibd_WD_T5A5_mn	0.259233	0.163763	-0.294948	0.22892	-0.200871	0.114111	0.223868	0.145993	-0.269686	0.225261	-0.184495	0.15453	0.270732	0.269418	-0.316323	0.449156	-0.109193	0.0227017	0.269686	0.253659	0.091115	0.139547	-0.369338	0.515157	0.890609	0.4041	0.329552	0.332307	0.973908	0.672312	0.191962	-0.421279	-0.0518891	-0.294774	0.312021	-0.188676	0.165331	0.245819	0.239721	0.0663763	0.167422	-0.333798	0.502439	0.880399	0.417227	0.259471	0.36164	1
	acc_n_sibd_WD_T5A5_sd	0.190767	0.314634	-0.180488	0.313589	-0.0275261	0.249303	0.133101	0.276307	-0.145122	0.317596	-0.0461672	0.274042	0.297373	0.280113	-0.310507	0.467917	0.0491557	0.0679174	0.214634	0.45662	-0.0010453	0.327352	-0.490592	0.45662	0.660805	0.592578	0.384167	0.380115	0.654971	0.900008	0.17689	-0.160522	0.289444	-0.192857	0.45122	-0.00766551	0.261498	0.176655	0.356098	-0.0857143	0.288153	-0.48885	0.471777	0.616887	0.639575	0.338236	0.400373	0.646706
	acc_dur_msibd_WD_T5A5_mn	-0.237979	0.410801	-0.0353659	0.445645	-0.287282	0.371429	-0.231359	0.44669	-0.0127178	0.527526	-0.256794	0.436237	-0.194184	-0.0776735	-0.123452	0.1606	-0.3	0.170169	-0.225087	0.299826	-0.317944	0.37892	-0.16446	0.269164	0.460822	0.507171	-0.100721	0.0759258	0.126489	0.118062	0.950409	0.594846	-0.154127	-0.0520906	0.449477	-0.290941	0.344948	-0.241812	0.342334	-0.29669	0.412544	-0.158362	0.240592	0.550928	0.591281	-0.134516	0.125355	0.197796
	acc_dur_msibd_WD_T5A5_sd	-0.224042	0.162021	0.126307	0.0749129	-0.047561	0.142509	-0.226132	0.197038	0.131707	0.216551	-0.0611498	0.203659	-0.21257	-0.242777	0.0812383	-0.107317	-0.0786116	0.0365854	-0.218815	0.095122	-0.193031	0.179617	0.0162021	-0.00470383	-0.142857	0.237825	-0.224212	-0.118548	-0.463415	-0.247549	0.575723	0.907949	0.0897519	0.0879791	0.184321	-0.066899	0.11324	-0.250523	0.124042	-0.200523	0.217944	0.00383275	0.00958188	-0.0903492	0.329552	-0.221061	-0.0546957	-0.417389
	acc_n_days_w_sibds_WD_T5A5	-0.0392396	0.153994	0.183467	0.00470876	0.169166	0.0953959	-0.0722881	0.229944	0.17466	0.133153	0.169166	0.155999	-0.044985	0.00864013	0.197314	0.0517468	0.125564	-0.0173742	-0.0228462	0.246338	-0.120945	0.148762	-0.240844	0.169777	-0.0601858	0.0621325	0.158008	0.054589	-0.0323641	0.157765	-0.109746	0.0428276	0.991154	0.1485	0.22105	0.165853	0.142745	-0.0442972	0.315312	-0.167771	0.18835	-0.239013	0.214423	-0.0815185	0.159387	0.178942	0.126779	-0.0465588
	acc_onset_WD_T5A5_mn	-0.440244	0.0900697	0.98554	0.0625436	0.409233	0.261847	-0.478571	0.0317073	0.996341	0.00557491	0.446864	0.25	-0.357411	0.208443	0.810882	0.103002	0.256285	0.393996	-0.468815	0.0747387	-0.492683	0.233798	0.00400697	0.164111	-0.268641	0.144251	-0.413937	0.0308362	-0.262021	-0.180836	0.0729965	0.25662	0.152438	0.986237	0.123693	0.395993	0.228746	-0.460801	0.0249129	-0.508014	0.133449	-0.0163763	0.172648	-0.31777	-0.0127178	-0.38155	-0.00296167	-0.275261
	acc_onset_WD_T5A5_sd	-0.060453	0.841812	0.0344948	0.75331	-0.0858885	0.439024	-0.0566202	0.852787	0.0308362	0.89338	-0.0733449	0.558362	-0.110131	0.293433	0.019137	0.502814	-0.0658537	0.301876	-0.0405923	0.823345	-0.260627	0.786237	-0.501916	0.59216	0.396864	0.451394	0.294425	0.53223	0.257317	0.451045	0.450174	0.117596	0.18643	0.0294425	0.836063	-0.0923345	0.456969	-0.074216	0.870906	-0.308711	0.83223	-0.529965	0.650348	0.44547	0.550174	0.264123	0.5223	0.287456
	acc_wake_WD_T5A5_mn	0.479617	0.0559233	0.473693	-0.125958	0.979443	0.191463	0.458362	-0.0179443	0.45331	-0.132753	0.995296	0.219164	0.494934	0.30469	0.38743	0.103565	0.83152	0.0986867	0.462892	0.146516	0.360976	0.178223	-0.362369	0.197735	-0.326655	-0.0611498	0.231707	0.0256098	-0.191289	-0.124913	-0.224564	0.0132404	0.215279	0.472997	0.0437282	0.977352	0.155401	0.488676	0.0175958	0.337456	0.0503484	-0.355923	0.196167	-0.329443	-0.0684669	0.281284	0.0163763	-0.181185
	acc_wake_WD_T5A5_sd	-0.0513937	0.599303	0.15662	0.369512	0.104007	0.875784	-0.0127178	0.542334	0.165854	0.448955	0.156794	0.978397	-0.113884	0.434709	0.0459662	0.577674	-0.032833	0.597373	-0.0367596	0.743728	-0.3223	0.738153	-0.675261	0.774042	0.308711	0.475958	0.380314	0.571777	0.140244	0.240767	0.405749	0.148258	0.167865	0.140244	0.633101	0.0918118	0.876132	-0.0111498	0.739895	-0.339373	0.710453	-0.697038	0.777875	0.4	0.561498	0.397491	0.646341	0.209233
	acc_SptDuration_WE_T5A5_mn	0.967542	0.0356473	-0.408443	-0.0834897	0.579362	-0.0917448	0.909193	0.0210131	-0.413696	-0.0255159	0.514634	-0.0463415	0.946341	0.102439	-0.375797	0.0497186	0.657786	-0.307317	0.968668	0.0870544	0.866041	-0.0651032	-0.364165	0.117073	0.082364	-0.0682927	0.569418	0.0804878	0.200375	0.227955	-0.190807	-0.203565	0.0467452	-0.400563	-0.0247655	0.605253	-0.106379	0.903189	-0.00637899	0.781238	-0.0763602	-0.318199	0.101876	0.126079	0.0838649	0.539425	0.114071	0.252533
	acc_SptDuration_WE_T5A5_sd	0.172983	0.286492	0.198499	0.265854	0.330769	0.525141	0.128143	0.0491557	0.223077	0.117261	0.356098	0.443152	0.175235	0.95197	0.0427767	0.70863	0.19925	0.583865	0.169418	0.472608	-0.034334	0.358912	-0.477298	0.479925	0.251782	0.329456	0.286304	0.459475	0.343152	0.268856	-0.0594747	-0.178799	0.107007	0.194371	0.447467	0.333208	0.560225	0.178236	0.235272	-0.0739212	0.106379	-0.467355	0.467167	0.200375	0.24334	0.328252	0.333396	0.288931
	acc_SleepDurationInSpt_WE_T5A5_mn	0.880863	-0.117261	-0.422702	-0.178236	0.490056	-0.298687	0.814259	-0.117261	-0.430769	-0.137899	0.398499	-0.288743	0.887242	-0.0121951	-0.363227	-0.110131	0.62364	-0.446341	0.876173	-0.127017	0.943527	-0.245591	-0.000938086	-0.151782	-0.00525328	-0.175235	0.293246	-0.121576	0.127205	0.101689	-0.26379	-0.218762	-0.0389543	-0.419137	-0.178799	0.504315	-0.311257	0.811069	-0.196811	0.860413	-0.265291	0.0253283	-0.166604	0.00938086	-0.0437148	0.257892	-0.0984991	0.152908
	acc_SleepDurationInSpt_WE_T5A5_sd	0.0812383	0.326642	0.311257	0.273734	0.350281	0.573546	0.0461538	0.104128	0.312758	0.14015	0.370919	0.469043	0.0900563	0.900188	0.172983	0.640901	0.216135	0.698687	0.0806754	0.505441	-0.105253	0.447092	-0.423452	0.440713	0.15197	0.24803	0.200563	0.434334	0.240713	0.183302	-0.0649156	-0.157598	0.15394	0.301313	0.46773	0.337523	0.592683	0.104315	0.303565	-0.13621	0.182739	-0.425704	0.448968	0.124578	0.186304	0.243632	0.309381	0.202439
	acc_eff_WE_T5A5_mn	-0.380488	-0.44015	0.00956848	-0.300938	-0.268856	-0.498499	-0.391745	-0.399812	0.00300188	-0.361914	-0.324765	-0.558724	-0.309193	-0.318199	0.093621	-0.450281	-0.171295	-0.307505	-0.389493	-0.553471	0.0153846	-0.428518	0.914822	-0.702064	-0.380113	-0.247655	-0.726642	-0.581614	-0.366792	-0.395497	-0.161914	0.0906191	-0.154316	0.000750469	-0.436398	-0.303565	-0.478236	-0.384615	-0.473358	0.0414634	-0.427017	0.846154	-0.709193	-0.452345	-0.333771	-0.70538	-0.60075	-0.445591
	acc_eff_WE_T5A5_sd	0.125516	0.360225	0.0919325	0.193246	0.163602	0.63227	0.130582	0.266979	0.110319	0.216886	0.192683	0.664916	0.0654784	0.498499	0.0159475	0.537148	0.102814	0.451407	0.130582	0.474296	-0.186867	0.411257	-0.64409	0.846529	0.352908	0.421764	0.453846	0.53621	0.394184	0.287054	0.163039	-0.0562852	0.0224339	0.088743	0.421951	0.162477	0.629268	0.138274	0.450657	-0.214259	0.379174	-0.646154	0.771295	0.36773	0.369794	0.471598	0.582927	0.402627
	acc_dur_sibd_WE_T5A5_mn	-0.00769231	0.137148	-0.0729831	0.266979	-0.170919	0.14015	-0.0621013	0.0348968	-0.0317073	0.142589	-0.178236	0.0919325	0.0658537	0.389306	-0.186492	0.555159	-0.155535	0.0990619	-0.00825516	0.194184	-0.0397749	0.103565	-0.11257	0.452158	0.772125	0.608188	0.0324042	0.292509	0.757317	0.584843	0.321603	-0.106272	0.023794	-0.0547842	0.254597	-0.174672	0.161538	-0.0196998	0.122889	-0.069606	-0.00525328	-0.110882	0.375985	0.58101	0.343728	0.0212553	0.31446	0.647213
	acc_dur_sibd_WE_T5A5_sd	-0.190244	0.190619	0.0637899	0.28818	-0.163039	0.289681	-0.222889	0.065666	0.104315	0.17242	-0.169981	0.207692	-0.091182	0.375797	-0.0611632	0.506942	-0.205816	0.278612	-0.194371	0.237523	-0.192495	0.228143	-0.011257	0.423827	0.518467	0.662369	-0.0526132	0.342334	0.483101	0.441986	0.317596	0.0890244	0.018303	0.0767355	0.316135	-0.186304	0.316698	-0.186116	0.179174	-0.212195	0.0947467	-0.019137	0.380488	0.362544	0.300697	-0.0591489	0.345122	0.384321
	acc_n_noc_WE_T5A5_mn	0.577098	0.287001	-0.429892	0.261951	0.157808	0.286344	0.56265	0.271989	-0.391143	0.244875	0.157152	0.294507	0.581226	0.169536	-0.500258	0.36872	0.189708	0.0707417	0.565464	0.349393	0.286344	0.219355	-0.692874	0.48337	0.35597	0.164917	0.893932	0.582219	0.394215	0.438733	-0.0786688	-0.304395	-0.0147751	-0.400901	0.234179	0.186612	0.26636	0.546325	0.299104	0.233429	0.257259	-0.635455	0.468828	0.423575	0.243934	0.805846	0.566712	0.45093
	acc_n_noc_WE_T5A5_sd	0.0388368	0.366041	0.0968105	0.393621	0.1	0.562477	0.043152	0.177861	0.14803	0.252533	0.137899	0.43152	0.00994371	0.791745	-0.0754221	0.634146	-0.0472795	0.628518	0.0393996	0.443715	-0.174672	0.321764	-0.502439	0.455722	0.276132	0.299477	0.40784	0.734495	0.272125	0.310279	-0.00609756	-0.148432	0.0856757	0.107505	0.390807	0.117636	0.530206	0.0634146	0.270919	-0.203189	0.127955	-0.496623	0.441088	0.202962	0.231533	0.410819	0.586063	0.190244
	acc_n_sibd_WE_T5A5_mn	0.147033	-0.0153882	-0.179686	0.121605	-0.109219	0.00168895	0.107248	-0.101806	-0.150786	0.0184846	-0.110251	-0.0248651	0.16533	0.428243	-0.230167	0.496739	-0.0929862	-0.0384706	0.148534	0.0988037	0.111283	-0.0345297	-0.109031	0.370725	0.730647	0.423002	0.14071	0.282466	0.865345	0.627053	-0.00313657	-0.469876	-0.0351321	-0.173399	0.173493	-0.0993666	0.0542341	0.152756	0.00572367	0.0962702	-0.139151	-0.0966456	0.308797	0.568591	0.231845	0.118672	0.269919	0.758353
	acc_n_sibd_WE_T5A5_sd	0.0227017	0.147467	-0.105441	0.158161	-0.0866792	0.0988743	0.0253283	0.0469043	-0.0615385	0.0724203	-0.0863039	0.0934334	0.0397749	0.348968	-0.19925	0.40863	-0.174484	0.0849906	0.0305816	0.204878	0.0120075	0.107317	-0.0733583	0.343902	0.45662	0.38101	0.146341	0.369338	0.538153	0.55784	-0.00121951	-0.307143	-0.0562165	-0.0744841	0.152908	-0.0767355	0.126266	0.0410882	0.139024	-0.00581614	0.0277674	-0.0566604	0.27636	0.317944	0.100871	0.139205	0.339373	0.440592
	acc_dur_msibd_WE_T5A5_mn	-0.183865	0.360038	0.0637899	0.430769	-0.20469	0.0953096	-0.227767	0.349343	0.0851782	0.394184	-0.223265	0.114634	-0.0956848	0.0266417	-0.034334	0.237899	-0.17242	0.106942	-0.170356	0.24728	-0.146904	0.308255	0.0570356	0.227955	0.466551	0.554007	-0.260105	0.0862369	0.222474	0.255749	0.780662	0.531359	-0.0150782	0.0804878	0.319887	-0.225891	0.100563	-0.207317	0.275047	-0.167542	0.278049	0.0300188	0.189118	0.346864	0.384146	-0.278322	0.116028	0.179094
	acc_dur_msibd_WE_T5A5_sd	-0.0547842	0.309756	0.181426	0.258724	0.0705441	0.135272	-0.109944	0.263039	0.197561	0.190994	0.0780488	0.0681051	0.0373358	0.0694184	0.0572233	0.0116323	0.0489681	0.221951	-0.0619137	0.224015	-0.0555347	0.331707	0.0185741	0.0538462	0.0280488	0.273519	-0.157143	-0.0515679	-0.0824042	-0.0294425	0.470383	0.631707	0.102323	0.179925	0.212758	0.0412758	0.148405	-0.0902439	0.246717	-0.0709193	0.277861	-0.0116323	0.0298311	-0.0367596	0.105401	-0.149571	-0.0454704	-0.0926829
	acc_n_days_w_sibds_WE_T5A5	0.0842002	0.115445	0.191244	-0.0585248	0.338594	0.0642829	0.0463479	0.134324	0.176802	0.0450264	0.334724	0.107799	0.0783478	0.0657932	0.186902	0.0226548	0.244766	-0.0565425	0.102607	0.227208	0.0495573	0.136117	-0.203043	0.09515	-0.142991	0.0158587	0.145532	-0.0200643	-0.0817467	0.137033	-0.182944	0.00981311	0.969944	0.150749	0.213521	0.33312	0.11856	0.0875985	0.199079	0.00953388	0.0896751	-0.198701	0.14112	-0.160076	0.0801696	0.174146	0.0168225	-0.0966416
	acc_onset_WE_T5A5_mn	-0.38818	-0.0690432	0.885741	-0.0258912	0.352908	-0.0133208	-0.417636	-0.0688555	0.838086	-0.0497186	0.365666	0.0204503	-0.342964	0.0722326	0.897186	-0.0538462	0.304128	0.174296	-0.416698	-0.127392	-0.403377	0.0174484	0.0782364	0.0118199	-0.367542	-0.0729831	-0.40863	-0.141463	-0.289869	-0.322139	-0.0731707	0.0619137	0.0642981	0.913884	-0.111257	0.346904	-0.0604128	-0.4197	-0.0457786	-0.401876	0.0305816	0.05197	0.0399625	-0.442589	-0.169043	-0.350579	-0.160976	-0.326079
	acc_onset_WE_T5A5_sd	0.0273921	0.454784	0.123827	0.4	0.14334	0.631895	-0.00225141	0.310882	0.144653	0.39212	0.158912	0.656848	0.0195122	0.693809	-0.0110694	0.845028	0.0724203	0.491182	0.0305816	0.648968	-0.188555	0.593246	-0.540713	0.713696	0.50075	0.562289	0.278799	0.531707	0.421388	0.414822	0.231895	0.0155722	0.225654	0.0821764	0.77561	0.125516	0.687992	0.0302064	0.485366	-0.230394	0.423265	-0.554221	0.747092	0.492308	0.578799	0.278156	0.510507	0.406942
	acc_wake_WE_T5A5_mn	0.64803	-0.0315197	0.278987	-0.103189	0.908818	-0.0163227	0.555722	-0.0454034	0.245403	-0.0579737	0.83621	0.0285178	0.677861	0.155722	0.296998	0.0525328	0.981801	-0.110319	0.62045	-0.00225141	0.537148	-0.0180113	-0.306942	0.130206	-0.25985	-0.116135	0.280675	-0.0767355	-0.116886	-0.0512195	-0.281989	-0.106191	0.153283	0.30075	-0.0754221	0.920826	-0.078424	0.545028	-0.0363977	0.439962	-0.0227017	-0.293809	0.139962	-0.250657	0.0187617	0.294479	-0.0478424	-0.0971857
	acc_wake_WE_T5A5_sd	-0.26848	0.282176	0.341276	0.226642	0.0401501	0.795497	-0.262101	0.0923077	0.38424	0.0909944	0.102251	0.625141	-0.253471	0.637899	0.118199	0.493996	-0.120826	0.973171	-0.273546	0.405253	-0.454972	0.478987	-0.336585	0.443527	0.0896811	0.234334	0.0943715	0.44878	0.0208255	0.0228893	0.157598	0.119137	0.0109823	0.328518	0.394747	0.00787992	0.811632	-0.231332	0.253659	-0.44409	0.269043	-0.34334	0.438462	0.131895	0.153846	0.116422	0.345028	0.0384615
	acc_onset_pla	-0.471603	0.0952962	0.979791	0.0750871	0.366725	0.23554	-0.504181	0.0271777	0.967944	0.0125436	0.39878	0.223693	-0.397373	0.224203	0.866229	0.097561	0.233396	0.382739	-0.500871	0.0766551	-0.503136	0.231533	0.0409408	0.160105	-0.280836	0.114983	-0.452439	0.0195122	-0.25662	-0.189547	0.0517422	0.205226	0.109644	0.984669	0.12561	0.35	0.202091	-0.483449	0.0325784	-0.50784	0.118293	0.0139373	0.168815	-0.348606	-0.0778746	-0.409251	-0.0308362	-0.283972
	sleeplog_onset_pla	-0.478397	0.0947735	0.985889	0.0332753	0.367073	0.235366	-0.501568	0.0444251	0.96446	0.0275261	0.399652	0.24878	-0.433396	0.208255	0.901501	0.0604128	0.230394	0.360225	-0.497561	0.0891986	-0.497909	0.241986	0.0367596	0.169164	-0.27439	0.102091	-0.463066	0.00923345	-0.252265	-0.182578	0.0620209	0.201394	0.144333	0.976829	0.147387	0.351394	0.195993	-0.474042	0.0576655	-0.501568	0.138153	0.00662021	0.181185	-0.339024	-0.0414634	-0.418921	-0.0297909	-0.277526
	dur_nightsleep_min_pla	0.850523	-0.205923	-0.408188	-0.295819	0.47561	-0.332404	0.815331	-0.191986	-0.430662	-0.229268	0.410105	-0.324042	0.78743	0.0101313	-0.288368	-0.1606	0.584053	-0.445779	0.858188	-0.167596	0.958885	-0.280139	0.0277003	-0.218293	-0.0684669	-0.281533	0.315331	-0.173345	0.0837979	0.00923345	-0.369164	-0.308711	0.0745196	-0.409756	-0.276132	0.485017	-0.332056	0.830662	-0.183798	0.918293	-0.280139	0.0590592	-0.231359	-0.0709059	-0.14669	0.306634	-0.15662	0.0799652
	dur_nightwak_and_IN40_min_pla	0.52439	0.451045	-0.0660279	0.246864	0.412544	0.494425	0.545645	0.382056	-0.0614983	0.304704	0.457666	0.595122	0.458537	0.381801	-0.154784	0.464916	0.316135	0.224953	0.530314	0.565331	0.156969	0.435017	-0.906969	0.69547	0.327178	0.270906	0.721254	0.566376	0.332404	0.363589	0.117247	-0.0932056	0.0280647	-0.0632404	0.419686	0.43554	0.468815	0.538676	0.47561	0.110279	0.424216	-0.885192	0.698432	0.392509	0.399826	0.717801	0.606969	0.402962
	dur_nightwak_LIG40_100_min_pla	0.719338	0.265854	-0.50993	0.178223	0.178049	0.245645	0.72561	0.283275	-0.505575	0.290592	0.188676	0.290592	0.613321	0.210319	-0.477111	0.265103	0.254597	0.0864916	0.745993	0.320557	0.484146	0.193554	-0.66324	0.458885	0.461847	0.0571429	0.777526	0.36899	0.462021	0.382578	0.117422	-0.265505	0.0831481	-0.510976	0.255226	0.196167	0.267073	0.712021	0.313763	0.449303	0.263415	-0.612369	0.444425	0.535366	0.294599	0.742018	0.409233	0.535889
	dur_nightwak_MOD100_400_min_pla	0.604878	0.257491	-0.406272	0.161498	0.211847	0.108537	0.57892	0.302962	-0.409233	0.27892	0.211847	0.271777	0.559099	0.103377	-0.390056	0.324765	0.275422	-0.0893058	0.622997	0.38676	0.371254	0.279443	-0.636411	0.463763	0.403136	0.182753	0.68223	0.229268	0.397735	0.431185	0.113415	-0.174913	0.131695	-0.397735	0.294425	0.232927	0.173519	0.559059	0.397909	0.3223	0.407491	-0.588676	0.479094	0.476132	0.399129	0.649419	0.311847	0.480139
	dur_nightwak_VIG400_min_pla	0.269606	0.0196157	-0.337337	-0.117958	-0.0132824	0.110129	0.264064	0.0221666	-0.368915	-0.0204953	0.000439813	0.228087	0.214161	0.0234489	-0.251887	0.286871	0.0295003	-0.0761145	0.272332	0.206624	0.16493	0.185249	-0.369619	0.298985	0.342175	0.152263	0.389147	0.0231342	0.272772	0.0891942	0.0909534	0.00527776	-0.0321686	-0.375073	0.195717	-0.0155694	0.164578	0.281129	0.237499	0.174342	0.254476	-0.35405	0.352466	0.415975	0.361966	0.358903	0.120421	0.338216
	dur_day_SIB_min_pla	0.0292683	-0.232404	-0.25331	-0.220732	-0.214634	-0.242509	0.0195122	-0.252962	-0.247735	-0.251916	-0.210279	-0.304181	0.045591	0.0752345	-0.138649	-0.0155722	-0.191745	-0.15122	0.0477352	-0.239895	0.0235192	-0.322822	0.0172474	0.0501742	0.266672	0.0114253	0.102828	0.037031	0.437485	0.134754	-0.161656	-0.186452	0.099319	-0.271777	-0.157143	-0.200348	-0.195819	0.0468641	-0.217073	0.0358885	-0.306969	0.0365854	0.0163763	0.195689	-0.0167734	0.114096	0.047403	0.386435
	dur_day_OIN40_min_pla	-0.237979	-0.11899	-0.108711	-0.322474	-0.178746	-0.0865854	-0.185192	-0.0731707	-0.117596	-0.241463	-0.160801	-0.0311847	-0.213133	-0.377486	-0.0478424	-0.475047	-0.241088	-0.122514	-0.196167	-0.133449	-0.129791	-0.060453	0.214808	-0.236411	-0.331335	-0.219512	-0.158739	-0.295843	-0.321287	-0.150312	-0.0151527	0.109635	0.0407816	-0.129965	-0.171777	-0.185366	-0.0583624	-0.171429	-0.0970383	-0.100871	-0.0144599	0.184321	-0.254007	-0.262134	-0.186452	-0.0987804	-0.239284	-0.261
	dur_day_LIG40_100_min_pla	-0.20662	-0.0639373	-0.134495	-0.20453	-0.162892	-0.152787	-0.166725	0.0245645	-0.153833	-0.121603	-0.166376	-0.021777	-0.156473	-0.478049	-0.0947467	-0.349906	-0.208068	-0.224203	-0.16446	-0.0355401	-0.109059	0.0533101	0.19547	-0.148955	-0.268617	-0.105745	-0.153067	-0.254517	-0.332631	-0.127623	0.114983	0.221295	0.0456462	-0.153484	-0.0573171	-0.175958	-0.110976	-0.154704	0.00452962	-0.0804878	0.097561	0.155401	-0.15	-0.216433	-0.0478891	-0.102022	-0.146585	-0.269913
	dur_day_MOD100_400_min_pla	-0.0851916	-0.0721254	-0.172474	-0.161847	-0.147909	-0.283101	-0.0601045	0.0275261	-0.192509	-0.0834495	-0.156794	-0.148084	-0.0527205	-0.487054	-0.105066	-0.290432	-0.138274	-0.320263	-0.061324	-0.0578397	-0.0292683	0.0367596	0.139721	-0.176655	-0.314156	-0.178997	-0.0629609	-0.197472	-0.359209	-0.152581	-0.0277935	0.131675	-0.0249716	-0.187631	-0.0498258	-0.160105	-0.205923	-0.0728223	0.000174216	-0.0184669	0.125958	0.114983	-0.116899	-0.245442	-0.0794911	-0.05016	-0.113038	-0.283689
	dur_day_VIG400_min_pla	-0.112369	-0.212021	0.0956446	-0.285889	-0.0519164	-0.289547	-0.144948	-0.229268	0.0890244	-0.283101	-0.0632404	-0.275958	-0.0697936	-0.160038	0.130019	-0.217448	-0.0300188	-0.152533	-0.121603	-0.263589	0.0221254	-0.160627	0.316899	-0.199129	-0.309456	-0.183535	-0.311887	-0.23507	-0.246252	-0.277206	-0.195527	0.148367	-0.147479	0.0763066	-0.169686	-0.0679443	-0.193206	-0.137979	-0.282927	0.016899	-0.154878	0.303484	-0.146341	-0.313022	-0.213516	-0.3166	-0.231019	-0.214164
	dur_MVPA_D10T100_min_pla	-0.152825	-0.228013	-0.139361	-0.139623	-0.35155	-0.364926	-0.176868	-0.186835	-0.0852427	-0.176605	-0.360293	-0.480157	-0.110422	-0.251318	-0.0965015	-0.201468	-0.22517	-0.207111	-0.180452	-0.386784	-0.105351	-0.323223	0.310721	-0.237893	0.0264251	-0.0941545	-0.189203	-0.145785	0.114075	-0.0484595	-0.128792	0.00829341	-0.100065	-0.151339	-0.211839	-0.375243	-0.30801	-0.20808	-0.257564	-0.104827	-0.193567	0.303289	-0.198113	0.0502483	-0.0994396	-0.268083	-0.158388	0.119604
	dur_MVPA_D5T100_min_pla	-0.148981	-0.339955	-0.10176	-0.183481	-0.353546	-0.508277	-0.163792	-0.277574	-0.0895626	-0.202997	-0.342394	-0.576059	-0.170764	-0.221805	0.00281479	-0.232689	-0.281291	-0.278476	-0.153163	-0.43701	-0.0920021	-0.424987	0.300924	-0.246559	0.114191	-0.151471	-0.182106	-0.17238	0.282276	0.0179107	-0.195883	-0.208526	-0.0218132	-0.111518	-0.261021	-0.351106	-0.416972	-0.165186	-0.340129	-0.0575013	-0.317651	0.328803	-0.224429	0.0752897	-0.174812	-0.230903	-0.188265	0.25391
	dur_MVPA_D1T100_min_pla	-0.0926829	-0.234843	-0.204181	-0.21899	-0.308711	-0.507491	-0.088676	-0.110627	-0.225784	-0.119512	-0.309059	-0.426307	-0.0968105	-0.453471	-0.0545966	-0.309006	-0.238837	-0.406379	-0.0709059	-0.2723	-0.00487805	-0.183972	0.241115	-0.21777	-0.0175837	-0.159387	-0.120817	-0.260514	0.0247144	-0.018394	-0.0333036	-0.039624	-0.0685909	-0.226655	-0.152613	-0.30784	-0.410279	-0.0891986	-0.167073	0.0214286	-0.045122	0.259059	-0.160105	-0.00283607	-0.0783567	-0.149184	-0.201037	0.0668503
	dur_INB_D30T40_min_pla	-0.379965	0.136411	0.612892	0.237979	0.088676	0.310627	-0.408885	0.0456446	0.634321	0.170035	0.109756	0.24669	-0.381238	0.432083	0.46379	0.385366	0.0116323	0.434522	-0.410627	0.149652	-0.438676	0.167422	-0.0905923	0.213066	0.193744	0.288874	-0.22016	0.162305	0.107204	0.0125598	0.168787	0.137023	0.0817253	0.612718	0.204355	0.08223	0.233101	-0.408362	0.103659	-0.468641	0.0914634	-0.0996516	0.219861	0.114172	0.201848	-0.232081	0.0785188	0.0352484
	dur_INB_D20T40_min_pla	-0.226132	-0.290418	-0.0353659	-0.214111	-0.267247	-0.413763	-0.22561	-0.161324	-0.056446	-0.220209	-0.239199	-0.366899	-0.202627	-0.636773	0.0540338	-0.464353	-0.181614	-0.304128	-0.23101	-0.296341	-0.159408	-0.203659	0.309756	-0.418641	-0.294223	-0.22405	-0.239284	-0.453367	-0.328255	-0.198768	-0.0533992	0.095049	0.153397	-0.0209059	-0.316899	-0.260279	-0.331707	-0.245296	-0.183101	-0.102787	-0.0649826	0.302962	-0.344599	-0.252411	-0.26019	-0.231757	-0.393404	-0.276234
	dur_INB_D10T40_min_pla	-0.225261	-0.164286	-0.259582	-0.155575	-0.400697	-0.288502	-0.208014	-0.126829	-0.244077	-0.208711	-0.374739	-0.309756	-0.186679	-0.381051	-0.193433	-0.299437	-0.334522	-0.178987	-0.230488	-0.210976	-0.198258	-0.183972	0.249477	-0.375436	-0.23977	-0.203306	-0.115631	-0.301677	-0.217567	-0.0935905	-0.149988	0.044972	0.0291065	-0.256098	-0.191986	-0.398258	-0.186237	-0.239024	-0.126307	-0.156098	-0.0594077	0.246864	-0.314634	-0.15647	-0.221781	-0.123739	-0.312535	-0.175269
	dur_LIGB_D10T40_100_min_pla	-0.24392	-0.178728	-0.00175482	-0.0944969	-0.309813	-0.270856	-0.230056	-0.186011	-0.00245674	-0.126873	-0.318148	-0.350086	-0.188614	-0.221515	-0.0257157	-0.26179	-0.359831	-0.12527	-0.217422	-0.243305	-0.0495736	-0.185045	0.506967	-0.343505	0.0506599	-0.0925093	-0.455939	-0.102462	0.091612	0.115106	0.101891	0.017784	-0.254872	-0.0243042	-0.118713	-0.302706	-0.266118	-0.175745	-0.324553	0.0180746	-0.319728	0.528814	-0.35807	-0.0133788	-0.225318	-0.455672	-0.100586	0.0553098
	dur_LIGB_D5T40_100_min_pla	-0.263268	-0.169325	-0.0428758	-0.191983	-0.268845	-0.118257	-0.251416	-0.102745	-0.0579521	-0.0657952	-0.322092	-0.12671	-0.284843	-0.112529	0.0599719	-0.148569	-0.24993	-0.0169873	-0.213159	-0.141176	-0.0684967	-0.119129	0.377081	-0.117647	0.0669585	-0.104734	-0.338927	-0.110409	0.0708496	0.0761187	0.0744974	-0.0200227	0.160232	-0.0901961	-0.0311983	-0.293943	-0.128279	-0.205839	-0.0855774	-0.0558606	-0.174292	0.353551	-0.139172	-0.0173476	-0.0613651	-0.30396	-0.029345	0.0126459
	dur_LIGB_D1T40_100_min_pla	-0.321603	-0.163937	-0.0358885	-0.224042	-0.180314	-0.100174	-0.285889	-0.0797909	-0.0700348	-0.115854	-0.224216	-0.0810105	-0.305253	-0.355159	0.0699812	-0.354409	-0.172608	-0.0849906	-0.274564	-0.183449	-0.179791	-0.145645	0.305923	-0.167596	-0.177862	-0.192934	-0.267482	-0.218054	-0.227129	-0.142695	0.0997488	0.143343	0.132804	-0.0675958	-0.112021	-0.2	-0.128746	-0.260801	-0.135017	-0.152613	-0.174216	0.265157	-0.219164	-0.202982	-0.107042	-0.204692	-0.141074	-0.252897
	dur_TSIBday_min_pla	0.0773519	0.265505	-0.210453	0.345122	-0.218467	0.323693	0.0344948	0.2223	-0.176829	0.348606	-0.225436	0.326655	0.117073	0.327767	-0.279174	0.588743	-0.122702	0.19212	0.0874564	0.316725	-0.0505226	0.26777	-0.334495	0.619861	0.940199	0.615104	0.21465	0.374443	0.847176	0.617373	0.494044	-0.0840288	-0.0343765	-0.223868	0.464286	-0.231533	0.34338	0.0569686	0.296167	-0.0867596	0.22892	-0.336237	0.579268	0.875699	0.622235	0.156071	0.421117	0.828053
	dur_TOINday_min_pla	-0.689547	-0.0182927	0.63885	-0.00139373	-0.125958	0.0576655	-0.692857	-0.0620209	0.630488	-0.0433798	-0.0993031	0.0170732	-0.687992	0.0881801	0.590056	-0.04803	-0.210131	0.265854	-0.712195	-0.0580139	-0.608014	0.0010453	0.263763	-0.170906	-0.306053	-0.0266591	-0.564217	-0.157119	-0.365367	-0.307674	-0.0101288	0.26019	0.0895087	0.633972	-0.0245645	-0.129965	0.0170732	-0.690941	-0.0506969	-0.596516	-0.0374564	0.235192	-0.151916	-0.362612	-0.16117	-0.533528	-0.253707	-0.427113
	dur_TLIGday_min_pla	-0.344948	-0.166899	-0.088676	-0.261324	-0.258188	-0.184321	-0.297909	-0.0743902	-0.108014	-0.154878	-0.279617	-0.132753	-0.313321	-0.499062	-0.0146341	-0.452908	-0.276173	-0.180675	-0.296516	-0.184843	-0.163066	-0.089547	0.385192	-0.280836	-0.232963	-0.164249	-0.319018	-0.31529	-0.313832	-0.152743	0.153229	0.255976	0.0325928	-0.120209	-0.145122	-0.277003	-0.189373	-0.278746	-0.142334	-0.1223	-0.0761324	0.346167	-0.30662	-0.222753	-0.106717	-0.261983	-0.221781	-0.296005
	dur_TMODday_min_pla	-0.192334	-0.186411	-0.147561	-0.147735	-0.322822	-0.440941	-0.199652	-0.0989547	-0.149129	-0.139895	-0.328571	-0.395645	-0.125704	-0.439024	-0.075985	-0.282176	-0.248968	-0.321951	-0.190418	-0.254878	-0.122997	-0.152439	0.275436	-0.250871	-0.201685	-0.179807	-0.16749	-0.208654	-0.174783	-0.127461	-0.104287	0.0311968	-0.0758067	-0.15453	-0.143554	-0.333798	-0.326829	-0.218293	-0.172648	-0.111847	-0.0379791	0.270209	-0.184843	-0.168787	-0.146422	-0.197399	-0.179645	-0.124382
	dur_TVIGday_min_pla	-0.0637631	-0.421254	-0.0770035	-0.365331	-0.199652	-0.498258	-0.100348	-0.425436	-0.0803136	-0.41777	-0.232056	-0.579094	-0.0345216	-0.243527	0.0101313	-0.327767	-0.0767355	-0.264165	-0.0855401	-0.532404	0.152091	-0.438676	0.555575	-0.439547	-0.185641	-0.346892	-0.409286	-0.445426	-0.0587473	-0.31529	-0.288064	-0.0337898	-0.312551	-0.0937282	-0.381707	-0.216551	-0.440592	-0.104181	-0.501916	0.167944	-0.394251	0.560627	-0.421777	-0.17689	-0.367636	-0.433694	-0.46617	-0.0459444
	dur_TINday_min_pla	-0.640418	0.129443	0.65993	0.19338	-0.101394	0.251045	-0.659059	0.0646341	0.67892	0.147735	-0.0609756	0.188676	-0.618949	0.285741	0.532645	0.206379	-0.189493	0.421013	-0.661498	0.110105	-0.645819	0.179094	0.0867596	0.0721254	0.112228	0.257921	-0.431326	0.00478081	0.0198525	-0.00834616	0.222429	0.209789	0.167748	0.644774	0.214111	-0.112718	0.206272	-0.653136	0.108014	-0.655226	0.11899	0.060453	0.0912892	0.0485374	0.138481	-0.430047	-0.0773843	-0.0415688
	dur_day_min_pla	-0.962021	0.0325784	0.510627	0.0740418	-0.445819	0.0775261	-0.948955	0.0482578	0.500871	0.109408	-0.422822	0.0749129	-0.910694	-0.0532833	0.492871	-0.0722326	-0.526079	0.245403	-0.946516	-0.00313589	-0.857491	0.112021	0.330139	-0.0705575	-0.0148286	0.17689	-0.615752	-0.12422	-0.13994	-0.0597196	0.302326	0.294709	0.0612129	0.479443	0.170209	-0.464983	0.0728223	-0.932056	0.038676	-0.833275	0.0815331	0.290244	-0.0655052	-0.0781946	0.0879183	-0.594546	-0.173001	-0.194555
	dur_night_min_pla	0.971603	-0.00296167	-0.393554	-0.168293	0.582753	-0.0646341	0.94547	-0.0238676	-0.407143	-0.102439	0.542509	-0.0249129	0.896623	0.167917	-0.34334	0.0590994	0.645403	-0.260788	0.977875	0.0862369	0.87892	-0.078223	-0.387108	0.127352	0.0618467	-0.15662	0.612021	0.1	0.208362	0.164634	-0.304181	-0.320383	0.100928	-0.391812	-0.0815331	0.599303	-0.0681185	0.953484	0.0283972	0.820732	-0.0818815	-0.349477	0.113066	0.0930314	0.0108014	0.600723	0.133798	0.238676
	dur_nightandday_min_pla	-0.242899	0.072138	0.382297	-0.164314	0.0581983	0.046698	-0.242725	0.0846837	0.350932	-0.0252657	0.0764942	0.0923506	-0.269281	0.0763746	0.379058	-0.0210171	-0.0656784	0.0379058	-0.221641	0.153163	-0.25771	0.119359	-0.110472	0.110124	0.010629	0.0984492	-0.118313	0.122669	0.0266597	0.188883	-0.0299704	-0.0432131	0.344506	0.345356	0.096881	0.0561073	0.0430389	-0.212755	0.231573	-0.290991	0.0906081	-0.111692	0.123366	-0.0794564	0.0811988	-0.10734	0.111692	-0.0294476
	N_atleast5minwakenight_pla	0.514634	0.382753	-0.164286	0.199129	0.330488	0.468815	0.528571	0.320732	-0.152962	0.25993	0.376829	0.526829	0.435084	0.450281	-0.188555	0.468105	0.282364	0.270919	0.523519	0.525958	0.14216	0.360627	-0.959582	0.645296	0.327178	0.172648	0.860627	0.546864	0.345296	0.377526	-0.0188153	-0.219512	0.182072	-0.155749	0.336934	0.354007	0.44669	0.516725	0.467422	0.0850174	0.391986	-0.928049	0.663066	0.383449	0.348258	0.864759	0.555749	0.395993
	sleep_efficiency_pla	-0.342509	-0.510976	0.0184669	-0.335889	-0.249477	-0.566899	-0.376307	-0.440244	0.0184669	-0.389547	-0.303136	-0.674913	-0.269606	-0.388368	0.0938086	-0.518762	-0.148405	-0.334334	-0.345993	-0.608188	0.0292683	-0.512021	0.866551	-0.759408	-0.374913	-0.328223	-0.589373	-0.610279	-0.34007	-0.368815	-0.241115	0.0597561	0.0679828	0.0132404	-0.506969	-0.263415	-0.558537	-0.358362	-0.53885	0.062892	-0.499477	0.855226	-0.773693	-0.443031	-0.415331	-0.58182	-0.645819	-0.417247
	ACC_nightsleep_mg_pla	-0.0930314	-0.254878	0.00418118	-0.204704	-0.152787	0.118815	-0.103659	-0.210453	-0.0264808	-0.136934	-0.136585	0.185366	-0.151595	-0.00150094	0.0803002	0.0354597	-0.112946	0.0712946	-0.0794425	-0.087108	-0.141115	-0.105923	-0.134843	0.249826	0.248606	0.173171	-0.00627178	-0.0891986	0.267944	0.22561	0.103659	-0.0655052	0.209613	-0.0114983	-0.0545296	-0.144425	0.178223	-0.0597561	-0.0520906	-0.101916	-0.0691638	-0.114634	0.192509	0.19669	0.176829	0.0111503	0.00940767	0.266551
	ACC_nightwak_and_IN40_mg_pla	0.00383275	-0.201742	-0.296516	-0.0794425	-0.390941	-0.114808	-0.00714286	-0.0810105	-0.282753	0.0545296	-0.404704	-0.0770035	-0.0812383	-0.284428	-0.258537	-0.187242	-0.276735	-0.185178	0.0266551	-0.195819	0.116202	-0.220209	0.20662	-0.0719512	0.385714	0.122474	-0.112369	-0.201916	0.279443	0.212892	0.344425	0.0743902	0.145204	-0.318467	-0.111498	-0.383101	-0.089547	0.0087108	-0.110279	0.141289	-0.124042	0.239373	-0.132753	0.35993	0.176655	-0.153317	-0.0839721	0.285017
	ACC_nightwak_LIG40_100_mg_pla	0.380139	-0.0745645	-0.149652	-0.136063	0.254007	-0.267596	0.341986	0.033101	-0.192334	-0.0414634	0.226307	-0.0872822	0.347467	-0.117073	-0.0433396	0.0133208	0.286492	-0.34878	0.379791	0.0533101	0.378397	0.00400697	-0.0635889	-0.0452962	-0.0594077	-0.246864	0.137631	-0.248084	0.0818815	0.10784	-0.269686	-0.370383	0.260252	-0.143554	-0.00905923	0.259408	-0.164634	0.338676	0.127352	0.362195	0.093554	-0.0236934	-0.00174216	-0.0123693	-0.108014	0.149571	-0.134146	0.13554
	ACC_nightwak_MOD100_400_mg_pla	-0.115679	0.124042	0.0486063	0.0794425	0.0114983	0.0238676	-0.113937	0.0583624	0.0238676	0.0421603	0.0566202	0.182927	-0.0709193	0.124765	0.0506567	0.268856	-0.0769231	-0.0750469	-0.110453	0.320383	-0.206794	0.327875	-0.237805	0.275087	0.0909408	0.342683	0.0362369	0.00348432	0.0698606	0.109059	0.12439	0.156098	-0.0717305	0.0437282	0.311847	0.0121951	0.113066	-0.0883275	0.210801	-0.183449	0.286411	-0.275436	0.332404	0.0867596	0.228397	0.0634174	-0.0167247	0.0843206
	ACC_nightwak_VIG400_mg_pla	0.0246941	-0.264071	0.0531702	-0.0696329	-0.0865406	-0.504338	0.00867631	-0.285428	0.0375973	-0.0273637	-0.107898	-0.599555	-0.0335929	-0.0233593	0.103003	-0.280979	0.0242492	-0.231591	0.0286986	-0.335261	0.194661	-0.295662	0.399778	-0.546162	-0.152392	-0.403782	-0.360178	-0.237375	-0.0754171	-0.246274	-0.172859	-0.0847608	-0.418393	0.0117909	-0.179978	-0.0709677	-0.49099	-0.0157953	-0.471413	0.195551	-0.363737	0.438932	-0.501669	-0.220022	-0.260512	-0.371788	-0.360623	-0.120801
	ACC_day_SIB_mg_pla	-0.155159	-0.245028	-0.0772983	-0.109006	-0.32364	-0.438837	-0.157223	-0.233959	-0.0675422	-0.124203	-0.298687	-0.542777	-0.176518	-0.133603	0.0275304	-0.23583	-0.300405	-0.239271	-0.174859	-0.40075	-0.0712946	-0.394747	0.280488	-0.330206	0.113937	-0.0719512	-0.227526	-0.261498	0.15122	-0.0968641	0.0344948	0.0365854	-0.00252767	-0.0883677	-0.242026	-0.328893	-0.415197	-0.172045	-0.316698	-0.0560976	-0.329268	0.309944	-0.312008	0.0965157	-0.114983	-0.265865	-0.309756	0.123171
	ACC_day_OIN40_mg_pla	-0.347387	-0.0409408	0.145819	-0.0797909	-0.104878	0.0134146	-0.285366	-0.00557491	0.0984321	0.0243902	-0.11899	0.0135889	-0.394371	-0.233771	0.233583	-0.38818	-0.167917	0.0540338	-0.317422	-0.127875	-0.159756	-0.0627178	0.373345	-0.197561	-0.211409	-0.19342	-0.42063	-0.214002	-0.303298	-0.305081	0.262783	0.333928	-0.01581	0.107491	-0.0191638	-0.126307	-0.0679443	-0.272474	-0.121254	-0.108537	-0.156098	0.325436	-0.258014	-0.238311	-0.184345	-0.357522	-0.19731	-0.330686
	ACC_day_LIG40_100_mg_pla	0.302613	0.0557491	-0.219686	-0.0365854	0.124216	-0.128571	0.300348	0.170557	-0.220557	0.0939024	0.109408	0.0301394	0.310507	-0.146529	-0.169231	0.0489681	0.162289	-0.280113	0.319861	0.121429	0.212021	0.14007	-0.247909	0.109233	-0.0287659	0.0010534	0.313994	0.020987	-0.023742	0.137347	-0.0752775	-0.159874	0.127696	-0.222648	0.0881533	0.117073	-0.0449477	0.268467	0.215331	0.157666	0.286237	-0.233101	0.184843	0.0409205	0.179483	0.301041	0.122113	0.0602058
	ACC_day_MOD100_400_mg_pla	-0.00627178	-0.195993	0.0972125	-0.233275	0.0343206	-0.410801	-0.0426829	-0.206794	0.0827526	-0.267596	0.0412892	-0.347909	-0.00262664	-0.171107	0.162852	-0.186679	0.0643527	-0.272608	-0.0301394	-0.181707	0.0858885	-0.0982578	0.229094	-0.263763	-0.38757	-0.191962	-0.195203	-0.269265	-0.311077	-0.301839	-0.320639	0.0640953	-0.0955894	0.0982578	-0.172648	0.0203833	-0.283624	-0.0536585	-0.167247	0.0841463	-0.0339721	0.202439	-0.149129	-0.375577	-0.2563	-0.213849	-0.311887	-0.281258
	ACC_day_VIG400_mg_pla	-0.337631	-0.343031	0.247387	-0.277003	-0.208537	-0.16115	-0.384321	-0.396516	0.229268	-0.303659	-0.229965	-0.201742	-0.326266	0.105629	0.32833	-0.00956848	-0.13546	0.0523452	-0.364634	-0.399129	-0.181882	-0.32108	0.361498	-0.198084	0.0452962	-0.0336277	-0.560814	-0.357102	0.0462685	-0.203468	0.0125598	0.0700916	-0.3449	0.232927	-0.224216	-0.21446	-0.165157	-0.383624	-0.378049	-0.193902	-0.309233	0.367596	-0.193031	-0.00850822	-0.0681468	-0.564078	-0.394052	0.0302245
	ACC_MVPA_D10T100_mg_pla	0.134358	-0.482955	-0.0989305	-0.268048	-0.068516	-0.417112	0.102273	-0.442179	-0.110294	-0.386698	-0.101939	-0.534091	0.117647	-0.260027	-0.0631684	-0.294118	0.112634	-0.32119	0.075869	-0.53008	0.215575	-0.504345	0.491979	-0.462901	-0.323453	-0.493965	-0.217112	-0.279756	-0.0884645	-0.200611	-0.640336	-0.506188	-0.245222	-0.0939171	-0.429813	-0.0544786	-0.33623	0.0935829	-0.540441	0.278743	-0.493316	0.510027	-0.459225	-0.257448	-0.482047	-0.283291	-0.328648	-0.0792972
	ACC_MVPA_D5T100_mg_pla	-0.198599	-0.228143	-0.0974943	-0.18525	-0.420287	-0.343692	-0.196849	-0.198818	-0.105591	-0.231207	-0.406281	-0.436919	-0.255097	-0.272167	-0.0405405	-0.402798	-0.349455	-0.14367	-0.225298	-0.370391	-0.0224313	-0.341066	0.432542	-0.515702	-0.231377	-0.472672	-0.392105	-0.3	-0.22834	-0.303846	-0.219433	-0.0125506	-0.128931	-0.101433	-0.366014	-0.395995	-0.324434	-0.237991	-0.306051	-0.00339206	-0.275632	0.427946	-0.471496	-0.22166	-0.405668	-0.414697	-0.342308	-0.221457
	ACC_MVPA_D1T100_mg_pla	-0.0552265	-0.133798	0.0379791	-0.151742	-0.0618467	-0.279268	-0.10453	-0.133798	0.0337979	-0.208885	-0.0599303	-0.229268	-0.0335835	-0.188555	0.0260788	-0.176923	-0.0213884	-0.20788	-0.101045	-0.18885	0.0430314	-0.129094	0.28223	-0.286063	-0.316587	-0.191314	-0.315453	-0.320476	-0.305891	-0.3994	-0.15647	0.240094	-0.11894	0.0337979	-0.14878	-0.0623693	-0.180314	-0.138153	-0.142334	0.0388502	-0.0364111	0.263763	-0.216202	-0.250466	-0.162791	-0.35501	-0.336683	-0.252897
	ACC_INB_D30T40_mg_pla	-0.164808	-0.285192	-0.0148084	-0.467073	-0.0710801	-0.152787	-0.1223	-0.236063	-0.025784	-0.414286	-0.0513937	-0.159582	-0.198499	-0.352158	0.0290807	-0.521388	-0.17167	-0.133208	-0.139721	-0.314808	0.00644599	-0.262892	0.296341	-0.356969	-0.374929	-0.295681	-0.274613	-0.470707	-0.431651	-0.309294	0.0861356	0.353699	0.123642	-0.0266551	-0.427178	-0.0712544	-0.162544	-0.101394	-0.265157	0.0689895	-0.246167	0.308188	-0.454704	-0.420792	-0.36164	-0.187189	-0.392432	-0.442023
	ACC_INB_D20T40_mg_pla	-0.0630662	0.0229965	-0.121254	-0.20331	-0.131533	0.0578397	-0.0264808	-0.0174216	-0.150871	-0.146341	-0.103136	-0.00400697	-0.0906191	-0.130019	-0.0849906	-0.457036	-0.19137	0.043152	-0.0332753	-0.0747387	0.0660279	-0.0479094	0.209582	-0.174216	-0.139616	-0.219512	-0.131189	-0.257597	-0.168787	-0.22016	0.226967	0.293088	-0.164505	-0.152962	-0.0961672	-0.136063	0.0508711	0.0102787	-0.131707	0.129965	-0.119164	0.228571	-0.294599	-0.127947	-0.262621	-0.0777926	-0.285309	-0.143992
	ACC_INB_D10T40_mg_pla	-0.230662	-0.456446	-0.114286	-0.384321	-0.324913	-0.153136	-0.215679	-0.441812	-0.11446	-0.469338	-0.315157	-0.29007	-0.286679	-0.124765	-0.043152	-0.259662	-0.342214	0.0525328	-0.227003	-0.444599	-0.0980836	-0.434669	0.344425	-0.242683	-0.0346001	-0.226805	-0.228264	-0.219512	0.0149907	-0.254031	-0.105421	0.0425411	0.122831	-0.133798	-0.436934	-0.328746	-0.147735	-0.179268	-0.399303	-0.0189895	-0.461498	0.343728	-0.320732	-0.103638	-0.277368	-0.197237	-0.192286	-0.0472409
	ACC_LIGB_D10T40_100_mg_pla	0.200403	0.000403226	-0.0100806	-0.113306	0.160887	-0.265323	0.146371	0.0169355	-0.0830645	0.0193548	0.147984	-0.083871	0.108343	0.0442714	0.232036	-0.0175751	0.252058	-0.23604	0.203226	0.0455645	0.26371	0.0169355	-0.00604839	-0.0326613	-0.0205279	-0.103739	0.0718475	-0.164589	-0.000366569	-0.0289589	-0.0700147	-0.111804	0.147299	-0.0145161	0.025	0.161694	-0.164516	0.16129	0.0532258	0.255645	0.104032	0.00766129	-0.00282258	0.000366569	0.00989736	0.0857771	-0.186584	0.0296921
	ACC_LIGB_D5T40_100_mg_pla	0.204599	0.425557	-0.0296349	0.251541	0.353011	0.348981	0.258653	0.379564	-0.012091	0.204125	0.409436	0.503556	0.190219	0.295495	-0.0877735	0.436551	0.179151	0.0465894	0.201991	0.52276	0.00379327	0.425794	-0.50972	0.401849	0.0167414	0.34216	0.448955	0.216982	0.0169603	0.175183	0.017398	0.000765948	0.350397	-0.00426743	0.317449	0.36771	0.357278	0.265766	0.487198	-0.00213371	0.443812	-0.538881	0.398056	0.0524127	0.268848	0.500383	0.276288	0.0213371
	ACC_LIGB_D1T40_100_mg_pla	0.0926829	0.274739	-0.191289	0.339024	-0.0752613	0.317247	0.0660279	0.250523	-0.14547	0.240244	-0.0618467	0.402091	0.137148	0.351595	-0.28424	0.636023	-0.10394	0.218762	0.0848432	0.388328	-0.0857143	0.377178	-0.347735	0.394077	0.344786	0.398752	0.297302	0.301839	0.265862	0.259541	0.19342	-0.14626	0.074023	-0.154181	0.312544	-0.0825784	0.409756	0.0498258	0.425436	-0.109756	0.412369	-0.339373	0.424216	0.401345	0.402317	0.288238	0.366988	0.30816
	ACC_TSIBday_mg_pla	-0.172125	-0.410105	-0.183624	-0.427178	-0.333798	-0.359233	-0.158014	-0.402265	-0.183798	-0.473171	-0.317073	-0.453833	-0.197749	-0.167355	-0.0285178	-0.334146	-0.347842	-0.218762	-0.164808	-0.487979	-0.0137631	-0.512195	0.364983	-0.265854	-0.0154769	-0.184183	-0.219998	-0.271534	0.108014	-0.135078	-0.137671	-0.0436756	0.0805903	-0.187282	-0.464983	-0.3277	-0.316551	-0.127875	-0.397387	0.0496516	-0.474739	0.383449	-0.335889	-0.102504	-0.322745	-0.198695	-0.267806	0.0427032
	ACC_TOINday_mg_pla	-0.0904181	-0.0803136	-0.269861	-0.185192	-0.210453	-0.0952962	-0.0456446	0.00226481	-0.288502	-0.0801394	-0.229617	-0.087108	-0.0894934	-0.444278	-0.210507	-0.493809	-0.217824	-0.144465	-0.0449477	-0.152091	0.0750871	-0.111672	0.282404	-0.243728	-0.141399	-0.222429	-0.141074	-0.266186	-0.230856	-0.131027	0.256462	0.301353	0.00810767	-0.294774	-0.15453	-0.221603	-0.123693	-0.0240418	-0.117422	0.124739	-0.124739	0.266899	-0.333275	-0.14383	-0.173973	-0.085734	-0.179807	-0.217567
	ACC_TLIGday_mg_pla	0.276307	0.00418118	-0.285889	-0.089547	0.0738676	-0.280314	0.280139	0.119338	-0.314111	0.0311847	0.065331	-0.112718	0.271295	-0.243902	-0.163039	-0.0803002	0.109381	-0.370732	0.299652	0.0609756	0.208711	0.080662	-0.19216	0.0442509	-0.079167	-0.0747913	0.290171	-0.0182319	-0.0240661	0.0997488	-0.127137	-0.168139	0.0730501	-0.291115	0.0393728	0.0729965	-0.186585	0.262718	0.142683	0.184669	0.211498	-0.195122	0.112369	-0.0279556	0.101045	0.288481	0.065878	0.0436756
	ACC_TMODday_mg_pla	-0.0327526	-0.31899	0.0442509	-0.311324	-0.102265	-0.499303	-0.0684669	-0.297561	0.0317073	-0.350697	-0.0839721	-0.462021	-0.0409006	-0.261914	0.118949	-0.25591	-0.0506567	-0.333208	-0.0642857	-0.323693	0.069338	-0.244251	0.292857	-0.329094	-0.302164	-0.253383	-0.230046	-0.340734	-0.196986	-0.298274	-0.34041	-0.0153148	-0.0967245	0.0423345	-0.287631	-0.112369	-0.356272	-0.0803136	-0.254704	0.0853659	-0.14216	0.29216	-0.236063	-0.292278	-0.301677	-0.26571	-0.354671	-0.16036
	ACC_TVIGday_mg_pla	-0.199477	-0.133624	0.19338	-0.0400697	-0.19338	-0.116202	-0.228223	-0.17892	0.201568	-0.0930314	-0.193206	-0.196516	-0.192683	0.0645403	0.212946	0.0422139	-0.0938086	0.0686679	-0.236411	-0.282578	-0.110453	-0.228397	0.259582	-0.0768293	0.138481	0.0179078	-0.448667	-0.133458	0.120655	-0.0973179	0.0887286	0.149015	-0.401411	0.200348	-0.147038	-0.180139	-0.139547	-0.253484	-0.277003	-0.112718	-0.205226	0.26899	-0.0695122	0.0775464	-0.0324933	-0.468295	-0.154039	0.10931
	ACC_TINday_min_pla	-0.173171	-0.252265	-0.193902	-0.364634	-0.239547	-0.136063	-0.109233	-0.210801	-0.203136	-0.306272	-0.236934	-0.183275	-0.21182	-0.38349	-0.141463	-0.533583	-0.309944	-0.101501	-0.133101	-0.310105	0.0268293	-0.27439	0.388502	-0.34007	-0.242201	-0.313184	-0.246414	-0.324528	-0.295033	-0.292602	0.13362	0.300381	0.00291876	-0.225958	-0.312195	-0.25331	-0.156272	-0.0811847	-0.297038	0.102091	-0.314634	0.383972	-0.437631	-0.26732	-0.3349	-0.179409	-0.262134	-0.304108
	ACC_day_mg_pla	-0.0630662	-0.132753	-0.321254	-0.149826	-0.277526	-0.39878	-0.0510453	-0.0614983	-0.327875	-0.15331	-0.293206	-0.382927	-0.00131332	-0.451407	-0.239587	-0.365666	-0.238649	-0.345403	-0.0562718	-0.246864	0.0783972	-0.175436	0.376829	-0.338153	-0.261486	-0.264403	-0.167004	-0.238635	-0.215299	-0.145126	-0.101045	0.0485374	-0.108562	-0.327003	-0.162369	-0.285192	-0.293554	-0.062892	-0.201742	0.105401	-0.12108	0.375436	-0.312544	-0.205413	-0.251438	-0.17949	-0.21465	-0.162467
	ACC_night_mg_pla	0.174216	-0.100523	-0.145819	-0.0961672	-0.0541812	0.151394	0.168467	-0.0477352	-0.162369	-0.00696864	-0.0308362	0.264808	0.0928705	0.0424015	-0.0983114	0.187054	-0.017636	0.0317073	0.193554	0.0667247	0.0388502	0.00226481	-0.366376	0.433275	0.471429	0.25662	0.246167	0.074216	0.47561	0.383101	0.196864	-0.10784	0.213448	-0.155923	0.0667247	-0.0372822	0.207666	0.201742	0.109059	0.0602787	0.0724739	-0.333972	0.383101	0.421777	0.295819	0.237902	0.195993	0.490592
	ACC_nightandday_mg_pla	-0.362021	-0.173868	-0.1277	-0.168641	-0.417247	-0.370557	-0.352091	-0.0973868	-0.122997	-0.166551	-0.417944	-0.350523	-0.278612	-0.486304	-0.0767355	-0.35985	-0.392683	-0.2803	-0.35331	-0.290941	-0.212544	-0.182753	0.426132	-0.290767	-0.185889	-0.164634	-0.321254	-0.269861	-0.182927	-0.124216	-0.0149826	0.129443	-0.0479366	-0.141115	-0.149129	-0.428049	-0.277003	-0.359233	-0.230836	-0.182753	-0.111847	0.416028	-0.272648	-0.1723	-0.199129	-0.337558	-0.239721	-0.149826
	quantile_mostactive60min_mg_pla	-0.208014	-0.258711	-0.102613	-0.177352	-0.319164	-0.485714	-0.227003	-0.202787	-0.0984321	-0.234669	-0.31324	-0.476655	-0.122514	-0.356285	-0.0448405	-0.242777	-0.262852	-0.322139	-0.218815	-0.335366	-0.129965	-0.240767	0.31446	-0.278223	-0.150474	-0.152743	-0.204278	-0.215299	-0.0780326	-0.132971	-0.159387	-0.00996678	-0.0882925	-0.10453	-0.204704	-0.32561	-0.361672	-0.239024	-0.263763	-0.111847	-0.14547	0.316551	-0.216725	-0.147719	-0.185965	-0.240833	-0.215137	-0.0509683
	quantile_mostactive30min_mg_pla	-0.158537	-0.280662	-0.110627	-0.217596	-0.278397	-0.506272	-0.180139	-0.216551	-0.112544	-0.263589	-0.277003	-0.488676	-0.0874296	-0.361914	-0.0302064	-0.263415	-0.213884	-0.360976	-0.172125	-0.352265	-0.065331	-0.259756	0.333798	-0.304704	-0.185317	-0.169273	-0.207033	-0.252573	-0.0952111	-0.158739	-0.213516	-0.0461065	-0.0668072	-0.115505	-0.229965	-0.286237	-0.380139	-0.192683	-0.261498	-0.0513937	-0.152439	0.331533	-0.232753	-0.17138	-0.185803	-0.244642	-0.247225	-0.0649056
	L5VALUE_pla	-0.234669	-0.190767	-0.0054007	-0.155749	-0.286934	0.189547	-0.226481	-0.138328	-0.0233449	-0.0491289	-0.257143	0.255923	-0.3197	-0.0292683	0.0478424	0.087242	-0.271482	0.167542	-0.208885	-0.024216	-0.283798	-0.0369338	-0.160801	0.285017	0.383356	0.173649	-0.0268212	-0.107528	0.312373	0.243173	0.264403	0.0206628	0.200341	-0.0329268	0.0343206	-0.279965	0.22561	-0.189373	0.0228223	-0.245122	0.0160279	-0.137282	0.239024	0.325014	0.220971	-0.0162068	-0.000729276	0.305567
	M5VALUE_pla	-0.187631	-0.131359	-0.154355	-0.145296	-0.238328	-0.376481	-0.180314	-0.114111	-0.153136	-0.211498	-0.256098	-0.409582	-0.100375	-0.332083	-0.0990619	-0.331707	-0.227205	-0.24409	-0.187979	-0.258537	-0.0207317	-0.166376	0.465157	-0.370383	-0.354671	-0.268941	-0.266024	-0.22875	-0.266186	-0.224536	-0.202496	0.0392999	-0.149181	-0.157143	-0.178049	-0.255226	-0.292683	-0.18101	-0.240418	0.00609756	-0.161847	0.44669	-0.348258	-0.315453	-0.327283	-0.263442	-0.249818	-0.242201
	L5TIME_num_pla	0.177178	0.0926829	0.606446	0.0254355	0.733449	0.252265	0.102962	-0.0174216	0.594599	-0.0285714	0.686585	0.247735	0.280488	0.4606	0.490244	0.318011	0.696998	0.267917	0.157491	0.132927	0.0797909	0.153136	-0.188676	0.289895	-0.186452	0.119358	-0.050158	0.212057	-0.0958593	-0.00948059	-0.15015	-0.0517786	0.0751581	0.617944	0.144425	0.722997	0.213415	0.126829	0.0186411	0.0137631	-0.00958188	-0.191638	0.262195	-0.237177	0.0718742	-0.0216361	0.168463	-0.127785
	M5TIME_num_pla	0.27439	-0.155749	-0.364634	-0.205923	-0.155226	-0.253659	0.283972	-0.105401	-0.376132	-0.0813589	-0.195819	-0.229965	0.123265	-0.178612	-0.271295	-0.263227	-0.0806754	-0.207505	0.302613	-0.10784	0.444599	-0.187282	0.295122	-0.266202	-0.0478891	-0.317235	-0.0524269	-0.221619	-0.0328174	-0.128758	-0.0929422	-0.0927802	-0.00218907	-0.38676	-0.181185	-0.162195	-0.244077	0.291638	-0.0385017	0.448432	-0.15993	0.309059	-0.267944	-0.0383275	-0.259865	-0.0466756	-0.156956	-0.0323313
	Nblocks_nightsleep_pla	0.560627	0.31446	-0.311672	0.171777	0.297213	0.389895	0.580836	0.288153	-0.288676	0.221254	0.320035	0.420906	0.481051	0.345591	-0.312383	0.401876	0.269231	0.192683	0.570383	0.449129	0.253136	0.303484	-0.831707	0.570732	0.288502	0.0933798	0.97108	0.575261	0.338328	0.365679	-0.14878	-0.317247	0.17998	-0.294251	0.229965	0.313589	0.356969	0.565854	0.431533	0.201916	0.348084	-0.80662	0.567073	0.321951	0.237631	0.970338	0.60453	0.360801
	Nblocks_nightwak_and_IN40_pla	0.644889	0.414304	-0.412823	0.287121	0.202012	0.346618	0.655342	0.412736	-0.401324	0.404896	0.223703	0.407857	0.556124	0.281439	-0.388198	0.363807	0.256485	0.123458	0.662572	0.47563	0.325188	0.318829	-0.828608	0.600723	0.466222	0.176663	0.879219	0.500893	0.462128	0.430332	0.133107	-0.193824	0.158198	-0.411255	0.37641	0.216386	0.344005	0.629993	0.474672	0.271005	0.396446	-0.798118	0.603946	0.537131	0.384686	0.855214	0.546191	0.528856
	Nblocks_nightwak_LIG40_100_pla	0.683798	0.320732	-0.44547	0.222474	0.210976	0.312544	0.680836	0.327178	-0.432578	0.334321	0.223171	0.37108	0.607505	0.251782	-0.428518	0.341088	0.286116	0.111257	0.704355	0.385366	0.397909	0.241289	-0.772125	0.54007	0.478397	0.148606	0.817944	0.40784	0.46115	0.43223	0.14669	-0.218467	0.112869	-0.437979	0.290592	0.235366	0.310976	0.660453	0.376132	0.343728	0.32892	-0.721254	0.533275	0.560105	0.389199	0.787839	0.459582	0.539895
	Nblocks_nightwak_MOD100_400_pla	0.648606	0.243206	-0.455226	0.163763	0.197735	0.108711	0.628223	0.297387	-0.458362	0.28101	0.201045	0.260801	0.590056	0.0780488	-0.422326	0.284615	0.277298	-0.0919325	0.667422	0.349826	0.413589	0.239199	-0.635017	0.45122	0.404007	0.139373	0.709059	0.250174	0.407666	0.409408	0.11115	-0.205401	0.100405	-0.444425	0.266028	0.221951	0.174042	0.609408	0.365157	0.373868	0.36899	-0.587979	0.464983	0.485192	0.373693	0.672242	0.331185	0.496516
	Nblocks_nightwak_VIG400_pla	0.280161	0.00923608	-0.338392	-0.126402	-0.00290277	0.0969349	0.272157	0.0133703	-0.371378	-0.0277082	0.00906016	0.217708	0.227965	0.0255291	-0.245457	0.28082	0.0423594	-0.0906755	0.28324	0.19906	0.171967	0.175925	-0.371906	0.293883	0.338129	0.147337	0.395304	0.0166249	0.281041	0.0906016	0.075472	-0.01425	-0.0389455	-0.375777	0.189911	-0.00536572	0.153495	0.289573	0.231342	0.180499	0.247263	-0.355457	0.349476	0.414392	0.357216	0.365589	0.113032	0.347189
	Nblocks_day_SIB_pla	0.0281371	-0.199486	-0.2832	-0.183196	-0.239557	-0.161157	0.0416394	-0.200793	-0.264297	-0.215166	-0.21926	-0.210201	0.0159482	0.0636052	-0.160139	0.0432478	-0.241944	-0.0882781	0.0406812	-0.20088	-0.0113245	-0.239296	-0.0432946	0.137114	0.295288	0.0508083	0.160123	0.0800616	0.453871	0.134922	-0.127304	-0.189457	0.0405805	-0.291737	-0.144954	-0.234766	-0.111852	0.049828	-0.139466	0.014025	-0.180234	-0.0301407	0.116294	0.255581	0.00802237	0.167099	0.124549	0.429156
	Nblocks_day_OIN40_pla	-0.213763	-0.0409408	-0.108885	-0.265331	-0.139547	-0.0890244	-0.151045	0.028223	-0.126132	-0.170209	-0.1223	0.025784	-0.190056	-0.439962	-0.0515947	-0.434897	-0.22833	-0.177111	-0.169686	-0.0412892	-0.111498	0.0442509	0.170732	-0.157317	-0.322907	-0.162467	-0.112876	-0.234908	-0.359209	-0.168787	0.06604	0.180455	0.0194584	-0.124739	-0.113763	-0.150871	-0.0646341	-0.13885	0.0118467	-0.0796167	0.0926829	0.126132	-0.16899	-0.268293	-0.140912	-0.0535635	-0.15096	-0.296167
	Nblocks_day_LIG40_100_pla	-0.216376	-0.0557491	-0.114634	-0.20784	-0.170035	-0.180836	-0.173171	0.0404181	-0.13554	-0.115679	-0.167596	-0.0433798	-0.168668	-0.499437	-0.0654784	-0.388555	-0.214634	-0.24728	-0.176829	-0.0496516	-0.114634	0.0560976	0.208711	-0.178397	-0.323394	-0.140912	-0.152095	-0.248521	-0.37655	-0.162629	0.073981	0.194879	0.0382682	-0.132927	-0.0700348	-0.182927	-0.13223	-0.167073	0.00731707	-0.0879791	0.117247	0.167247	-0.167944	-0.266186	-0.087108	-0.105182	-0.149178	-0.307674
	Nblocks_day_MOD100_400_pla	-0.0599303	-0.0404181	-0.199826	-0.147213	-0.131359	-0.236411	-0.0385017	0.0519164	-0.214286	-0.0783972	-0.143554	-0.0921603	-0.00938086	-0.465666	-0.145779	-0.252158	-0.116698	-0.311632	-0.034669	-0.0116725	-0.0229965	0.0682927	0.0778746	-0.11899	-0.283364	-0.118872	-0.00332226	-0.162629	-0.339438	-0.101694	-0.0060773	0.136051	-0.0238366	-0.20662	-0.0456446	-0.142857	-0.169164	-0.0510453	0.0432056	-0.0240418	0.160105	0.0447735	-0.0679443	-0.224212	-0.0323313	0.0133706	-0.0697674	-0.266834
	Nblocks_day_VIG400_pla	-0.0952132	-0.216821	0.0933839	-0.312819	-0.0310989	-0.288514	-0.117601	-0.232763	0.08415	-0.302714	-0.0358901	-0.270221	-0.0684835	-0.171584	0.125991	-0.24898	-0.0319902	-0.158732	-0.0990461	-0.258025	0.0431203	-0.161767	0.305327	-0.206107	-0.333131	-0.196183	-0.28054	-0.219035	-0.264495	-0.277947	-0.219602	0.132085	-0.135079	0.073261	-0.182064	-0.0460821	-0.190426	-0.105492	-0.282591	0.0443399	-0.160199	0.293915	-0.15593	-0.341639	-0.233135	-0.282334	-0.223411	-0.234188
	Nblocks_MVPA_D10T100_pla	-0.145669	-0.241761	-0.144969	-0.146543	-0.357002	-0.382271	-0.166304	-0.193584	-0.0957426	-0.176796	-0.360936	-0.499435	-0.116076	-0.266956	-0.0871981	-0.212493	-0.23234	-0.230835	-0.1712	-0.399496	-0.0949556	-0.343362	0.313021	-0.257412	0.0441556	-0.109129	-0.195325	-0.164587	0.134581	-0.0471644	-0.12897	-0.00601752	-0.0972707	-0.15791	-0.22541	-0.374052	-0.326924	-0.191835	-0.267992	-0.0838513	-0.212207	0.312934	-0.212382	0.0660301	-0.107177	-0.272832	-0.176866	0.134337
	Nblocks_MVPA_D5T100_pla	-0.145334	-0.309924	-0.119021	-0.163632	-0.364468	-0.511981	-0.156835	-0.252331	-0.108391	-0.18463	-0.351486	-0.576806	-0.162233	-0.222754	-0.0132301	-0.225757	-0.290593	-0.296505	-0.1476	-0.411519	-0.0875664	-0.406639	0.29215	-0.243792	0.130734	-0.12806	-0.171665	-0.163803	0.294456	0.0485492	-0.183255	-0.199546	-0.0229503	-0.128257	-0.244925	-0.358282	-0.424675	-0.156225	-0.321164	-0.0517557	-0.303128	0.320554	-0.224972	0.0888313	-0.162911	-0.217062	-0.181067	0.263738
	Nblocks_MVPA_D1T100_pla	-0.0891986	-0.231359	-0.173345	-0.227352	-0.263066	-0.510976	-0.0912892	-0.105749	-0.194948	-0.127526	-0.268641	-0.413066	-0.0814259	-0.457974	-0.0347092	-0.313696	-0.200375	-0.405066	-0.0689895	-0.262021	0.00923345	-0.159408	0.262892	-0.236411	-0.073819	-0.159387	-0.150636	-0.278827	-0.0414067	-0.0574508	-0.026335	0.00575318	-0.0479163	-0.197038	-0.139895	-0.26899	-0.404007	-0.0918118	-0.155052	0.0304878	-0.0249129	0.274216	-0.170383	-0.0517786	-0.0743052	-0.180463	-0.220971	0.00931853
	Nblocks_INB_D30T40_pla	-0.352439	-0.451394	0.182056	-0.209233	-0.254878	-0.347038	-0.395819	-0.404878	0.156794	-0.244425	-0.256446	-0.393554	-0.403565	-0.110882	0.282364	-0.0943715	-0.166229	-0.0559099	-0.37108	-0.468118	-0.262892	-0.44007	0.288328	-0.355575	0.00964265	-0.178835	-0.390001	-0.410583	-0.0334657	-0.299084	-0.0328174	-0.00510493	0.132155	0.168815	-0.285889	-0.250174	-0.329443	-0.391463	-0.386934	-0.237979	-0.378746	0.310279	-0.331533	-0.0569646	-0.0981282	-0.39496	-0.439754	-0.0882424
	Nblocks_INB_D20T40_pla	-0.250871	-0.277526	-0.0229965	-0.206794	-0.262544	-0.40993	-0.244251	-0.155923	-0.045993	-0.218293	-0.233449	-0.36115	-0.211445	-0.626829	0.0566604	-0.45666	-0.190994	-0.306942	-0.253833	-0.277875	-0.186585	-0.191812	0.307143	-0.405401	-0.304432	-0.227291	-0.242525	-0.433757	-0.321125	-0.173163	-0.079167	0.0762499	0.160937	-0.00888502	-0.292683	-0.255226	-0.328397	-0.26115	-0.182927	-0.128223	-0.0707317	0.298606	-0.334843	-0.271534	-0.286768	-0.230866	-0.378819	-0.274937
	Nblocks_INB_D10T40_pla	-0.243902	-0.188676	-0.245993	-0.166725	-0.405052	-0.274739	-0.233624	-0.162544	-0.226481	-0.234495	-0.382578	-0.310801	-0.194559	-0.353846	-0.188931	-0.279925	-0.337899	-0.14878	-0.252439	-0.227178	-0.224564	-0.2	0.243206	-0.371603	-0.242525	-0.196013	-0.105259	-0.282068	-0.21384	-0.0884045	-0.175107	0.0381655	0.0195395	-0.241986	-0.206098	-0.403833	-0.176481	-0.262892	-0.150523	-0.186063	-0.0843206	0.241812	-0.313589	-0.167004	-0.225508	-0.11523	-0.298436	-0.178997
	Nblocks_LIGB_D10T40_100_pla	-0.249031	-0.21437	-0.0530879	-0.137063	-0.359243	-0.229638	-0.239554	-0.218055	-0.0429968	-0.157333	-0.373634	-0.329847	-0.20792	-0.137952	-0.0359298	-0.193454	-0.378681	-0.0610807	-0.221039	-0.262368	-0.0609853	-0.208666	0.481915	-0.307032	0.0717944	-0.105163	-0.405068	-0.0857454	0.119358	0.123927	0.0501745	-0.0350814	-0.191506	-0.0766923	-0.143557	-0.358892	-0.211913	-0.189976	-0.306857	-0.00394869	-0.320282	0.504642	-0.31256	0.00301863	-0.216444	-0.399006	-0.074242	0.0761184
	Nblocks_LIGB_D5T40_100_pla	-0.253355	-0.175179	-0.0644065	-0.197577	-0.27558	-0.110859	-0.240718	-0.107896	-0.0803556	-0.0745163	-0.330225	-0.114607	-0.273325	-0.129623	0.0394218	-0.152149	-0.252112	-0.0351042	-0.203852	-0.146854	-0.0582186	-0.130556	0.37999	-0.111034	0.0611269	-0.107661	-0.332306	-0.109769	0.064694	0.0761249	0.0683421	-0.024321	0.156027	-0.109639	-0.0427053	-0.297978	-0.119662	-0.195224	-0.0921213	-0.0434025	-0.185027	0.35672	-0.138313	-0.02424	-0.0684232	-0.295148	-0.0181597	0.00599919
	Nblocks_LIGB_D1T40_100_pla	-0.293206	-0.179268	-0.0555749	-0.220209	-0.166028	-0.12108	-0.258362	-0.0803136	-0.0862369	-0.114983	-0.209582	-0.0867596	-0.273171	-0.399625	0.0429644	-0.358537	-0.150657	-0.121764	-0.247735	-0.198258	-0.159582	-0.156098	0.291986	-0.167944	-0.174135	-0.181914	-0.22956	-0.237177	-0.226643	-0.144316	0.10769	0.154201	0.121858	-0.0824042	-0.129791	-0.183275	-0.149652	-0.236237	-0.141986	-0.129443	-0.162369	0.255923	-0.224216	-0.195689	-0.0984523	-0.168713	-0.15015	-0.246252
	Nblocks_TSIBday_pla	0.193554	0.0724739	-0.251742	0.168118	-0.177178	0.0731707	0.157143	0.0299652	-0.230836	0.147909	-0.168815	0.0702091	0.197749	0.375422	-0.239775	0.47955	-0.0846154	0.0223265	0.20453	0.176132	0.0712544	0.0609756	-0.279443	0.482578	0.842754	0.394392	0.291236	0.339857	0.971111	0.635712	0.0606945	-0.481828	0.0289456	-0.262195	0.290941	-0.177178	0.131882	0.188676	0.148084	0.0503484	0.0358885	-0.268293	0.464286	0.757992	0.364977	0.244733	0.360763	0.930594
	Nblocks_TOINday_pla	-0.524216	-0.11777	0.1223	-0.312544	-0.249477	-0.0705575	-0.482404	-0.0473868	0.110279	-0.212892	-0.236063	-0.000174216	-0.493058	-0.421576	0.154784	-0.45122	-0.338274	-0.0622889	-0.481359	-0.0994774	-0.383798	0.00418118	0.272648	-0.222822	-0.345596	-0.105421	-0.285795	-0.299571	-0.422413	-0.171056	0.073981	0.27672	0.194989	0.0987805	-0.164808	-0.265157	-0.0709059	-0.460279	-0.0261324	-0.358885	0.0508711	0.223171	-0.244077	-0.358237	-0.130378	-0.214821	-0.221295	-0.412041
	Nblocks_TLIGday_pla	-0.406377	-0.107844	-0.00174224	-0.266388	-0.238251	-0.156801	-0.371445	-0.0137637	-0.0153317	-0.164119	-0.238599	-0.0543578	-0.353112	-0.477602	0.0480323	-0.412684	-0.287443	-0.184624	-0.362646	-0.0935581	-0.270134	0.0201228	0.290692	-0.230759	-0.326486	-0.0943236	-0.274057	-0.305174	-0.412706	-0.15907	0.114906	0.284997	0.158065	-0.0286598	-0.106625	-0.255499	-0.12396	-0.354284	-0.0244784	-0.242171	0.0759615	0.246091	-0.230672	-0.302986	-0.0567238	-0.215397	-0.205988	-0.375349
	Nblocks_TMODday_pla	-0.105401	-0.0783972	-0.184321	-0.139199	-0.189024	-0.331707	-0.0926829	0.0170732	-0.199303	-0.0811847	-0.199129	-0.208885	-0.0530957	-0.486492	-0.115009	-0.302627	-0.15666	-0.344653	-0.0872822	-0.0891986	-0.0388502	0.00644599	0.182927	-0.198084	-0.30427	-0.185641	-0.0796532	-0.209789	-0.321935	-0.130216	-0.0598817	0.0825703	-0.0477542	-0.191812	-0.0665505	-0.197387	-0.244425	-0.108362	-0.0299652	-0.0336237	0.106446	0.159582	-0.140244	-0.240094	-0.109635	-0.0753616	-0.141723	-0.249656
	Nblocks_TVIGday_pla	-0.159582	-0.304007	0.0599303	-0.312718	-0.152613	-0.438153	-0.19007	-0.312369	0.0559233	-0.365679	-0.161498	-0.456272	-0.108255	-0.226454	0.0986867	-0.281238	-0.114259	-0.238086	-0.179443	-0.382927	0.0198606	-0.278571	0.472125	-0.386063	-0.29876	-0.262458	-0.425492	-0.349323	-0.202982	-0.315453	-0.265376	0.0662021	-0.19426	0.0468641	-0.285714	-0.166725	-0.346341	-0.193728	-0.363415	0.0294425	-0.244251	0.460627	-0.326132	-0.295033	-0.309294	-0.440015	-0.359209	-0.178511
	Nblocks_TINday_pla	-0.527003	-0.108014	0.132056	-0.301742	-0.245819	-0.0719512	-0.484495	-0.0360627	0.120209	-0.200174	-0.231533	0.00087108	-0.496623	-0.426079	0.162101	-0.452533	-0.338462	-0.0634146	-0.484495	-0.0937282	-0.387108	0.012892	0.271951	-0.230836	-0.355806	-0.107042	-0.292116	-0.293574	-0.438295	-0.177538	0.0820841	0.29163	0.189476	0.108362	-0.157143	-0.261324	-0.0726481	-0.463937	-0.0205575	-0.362369	0.0599303	0.221777	-0.246341	-0.368285	-0.129244	-0.221952	-0.215461	-0.426951
	acc_onset_wei	-0.466202	0.101394	0.981185	0.0836237	0.371603	0.243728	-0.499652	0.0337979	0.972474	0.0200348	0.40331	0.23101	-0.389869	0.232458	0.858724	0.108818	0.237336	0.391182	-0.495645	0.0818815	-0.502787	0.23554	0.0315331	0.16899	-0.271254	0.122648	-0.444948	0.030662	-0.247387	-0.180139	0.054007	0.20122	0.108598	0.987108	0.128571	0.355749	0.207666	-0.479965	0.0383275	-0.510627	0.123868	0.00557491	0.176655	-0.338153	-0.06777	-0.403502	-0.0184669	-0.274042
	sleeplog_onset_wei	-0.483101	0.0919861	0.985714	0.0397213	0.362369	0.233624	-0.507491	0.0334495	0.966028	0.0195122	0.394774	0.238328	-0.429456	0.219512	0.896623	0.0617261	0.226266	0.370732	-0.502962	0.0808362	-0.501394	0.229965	0.0428571	0.155226	-0.277526	0.100697	-0.467247	0.0120209	-0.255575	-0.187979	0.0597561	0.201742	0.137447	0.97892	0.139024	0.347387	0.19216	-0.480488	0.0416376	-0.506969	0.118641	0.0137631	0.165505	-0.344599	-0.054878	-0.422144	-0.0355401	-0.282578
	dur_nightsleep_min_wei	0.870732	-0.203136	-0.422125	-0.287108	0.470906	-0.333101	0.833101	-0.184843	-0.443206	-0.220209	0.404181	-0.326655	0.809006	0.00375235	-0.304315	-0.15666	0.591745	-0.440713	0.87439	-0.169512	0.966551	-0.275261	0.0144599	-0.213763	-0.0576655	-0.284321	0.327178	-0.171254	0.0900697	0.00557491	-0.358711	-0.304007	0.0546477	-0.422648	-0.276829	0.475087	-0.329443	0.841289	-0.173868	0.923868	-0.264111	0.0423345	-0.21899	-0.0515679	-0.137631	0.312209	-0.150348	0.0940767
	dur_nightwak_and_IN40_min_wei	0.470557	0.493728	-0.0339721	0.285366	0.414634	0.539895	0.492683	0.402613	-0.0277003	0.312718	0.461847	0.621777	0.455159	0.405253	-0.162289	0.474484	0.302064	0.258724	0.480139	0.596167	0.112892	0.471603	-0.883624	0.709059	0.312021	0.304181	0.690592	0.596864	0.314634	0.371603	0.148432	-0.0526132	0.0191746	-0.0310105	0.458362	0.442509	0.50453	0.500174	0.467596	0.0710801	0.416376	-0.863937	0.694599	0.367596	0.387108	0.692016	0.618293	0.376655
	dur_nightwak_LIG40_100_min_wei	0.730139	0.253484	-0.51899	0.166376	0.18101	0.234321	0.735714	0.270732	-0.513589	0.275261	0.190418	0.274216	0.624203	0.211069	-0.47955	0.255535	0.262477	0.0795497	0.756446	0.309233	0.496341	0.179791	-0.659408	0.439895	0.45	0.0414634	0.784669	0.358188	0.454704	0.373519	0.0989547	-0.270035	0.0890748	-0.519512	0.237108	0.199129	0.254181	0.721603	0.304704	0.460279	0.252265	-0.607143	0.427526	0.522997	0.280314	0.750817	0.397909	0.528223
	dur_nightwak_MOD100_400_min_wei	0.60993	0.275784	-0.421254	0.175261	0.202439	0.107317	0.585714	0.321429	-0.423519	0.293554	0.202091	0.264286	0.565666	0.0996248	-0.402064	0.322326	0.269981	-0.0917448	0.629443	0.404355	0.377178	0.291115	-0.63676	0.458188	0.398258	0.176655	0.695819	0.231707	0.391289	0.44216	0.11115	-0.164286	0.148865	-0.412544	0.30331	0.224216	0.170557	0.567073	0.412718	0.329094	0.417247	-0.586934	0.475784	0.468467	0.384843	0.665796	0.314111	0.472474
	dur_nightwak_VIG400_min_wei	0.276354	0.0258587	-0.346366	-0.123137	-0.0163596	0.117684	0.272484	0.0248033	-0.377502	-0.0262105	-0.00123137	0.231497	0.216409	0.0425444	-0.258576	0.292895	0.026283	-0.0677875	0.280928	0.21848	0.170281	0.19051	-0.376623	0.309073	0.344255	0.148644	0.403361	0.0318397	0.282511	0.1015	0.0766966	-0.0072123	-0.018481	-0.384363	0.194204	-0.0174151	0.172567	0.293417	0.245394	0.181363	0.255773	-0.360439	0.357624	0.41374	0.356041	0.377783	0.130173	0.345135
	dur_day_SIB_min_wei	0.0327526	-0.193728	-0.256098	-0.180488	-0.214286	-0.226481	0.0235192	-0.223868	-0.247561	-0.228571	-0.209408	-0.299303	0.0630394	0.0692308	-0.165478	-0.0223265	-0.198687	-0.149906	0.0522648	-0.210105	0.0238676	-0.303659	0.015331	0.0574913	0.260838	0.0180698	0.10688	0.0663642	0.43554	0.156956	-0.16117	-0.17057	0.0953462	-0.271951	-0.134669	-0.194425	-0.185366	0.054878	-0.212369	0.0360627	-0.305923	0.0365854	0.0184669	0.186938	-0.0328174	0.118148	0.0679848	0.383356
	dur_day_OIN40_min_wei	-0.207143	-0.154355	-0.136063	-0.351742	-0.180836	-0.124913	-0.158537	-0.0972125	-0.148432	-0.255401	-0.165157	-0.0587108	-0.190056	-0.399812	-0.0510319	-0.492308	-0.227392	-0.150469	-0.162718	-0.151916	-0.0949477	-0.078223	0.220383	-0.250523	-0.314318	-0.235556	-0.152905	-0.325824	-0.297788	-0.146585	-0.0167734	0.0908354	0.0535106	-0.160453	-0.183798	-0.189373	-0.0888502	-0.14338	-0.104007	-0.0656794	-0.0214286	0.190592	-0.258188	-0.242363	-0.185641	-0.0961063	-0.263593	-0.232963
	dur_day_LIG40_100_min_wei	-0.212021	-0.0635889	-0.137108	-0.202787	-0.175087	-0.160627	-0.169338	0.0301394	-0.157491	-0.113066	-0.176829	-0.0278746	-0.166229	-0.4803	-0.0859287	-0.367542	-0.210507	-0.221388	-0.169512	-0.0421603	-0.116028	0.0517422	0.196341	-0.163763	-0.273641	-0.120331	-0.159063	-0.264889	-0.342031	-0.143667	0.119196	0.217567	0.0457273	-0.155923	-0.0625436	-0.190418	-0.117944	-0.162369	0.0144599	-0.0878049	0.109756	0.151568	-0.156969	-0.215461	-0.047565	-0.109558	-0.160198	-0.27591
	dur_day_MOD100_400_min_wei	-0.08223	-0.074216	-0.171951	-0.166376	-0.15	-0.289547	-0.0569686	0.0252613	-0.192857	-0.0872822	-0.15784	-0.153659	-0.0512195	-0.488555	-0.101876	-0.294559	-0.138837	-0.327955	-0.0580139	-0.0585366	-0.0261324	0.0332753	0.139895	-0.174913	-0.311239	-0.18078	-0.06604	-0.196175	-0.352078	-0.143181	-0.0357345	0.117089	-0.0209178	-0.186585	-0.0552265	-0.160627	-0.21115	-0.0695122	-0.000522648	-0.0156794	0.122822	0.114983	-0.11446	-0.243011	-0.081922	-0.0529962	-0.111417	-0.276882
	dur_day_VIG400_min_wei	-0.1	-0.227352	0.0736934	-0.302787	-0.0750871	-0.305749	-0.130662	-0.238502	0.0672474	-0.28885	-0.0843206	-0.292509	-0.0746717	-0.163227	0.129644	-0.236961	-0.0424015	-0.151595	-0.107491	-0.281359	0.0324042	-0.18223	0.308362	-0.213763	-0.288712	-0.212381	-0.308322	-0.256948	-0.225833	-0.27672	-0.191638	0.126651	-0.157046	0.0545296	-0.193554	-0.0921603	-0.208537	-0.129268	-0.282753	0.0240418	-0.158188	0.293902	-0.154878	-0.291792	-0.22405	-0.313115	-0.252249	-0.191638
	dur_MVPA_D10T100_min_wei	-0.136913	-0.208779	-0.16559	-0.124236	-0.358194	-0.366325	-0.156584	-0.169174	-0.11252	-0.161918	-0.366762	-0.484354	-0.0946203	-0.253387	-0.118134	-0.200339	-0.228556	-0.213695	-0.163841	-0.375418	-0.0850679	-0.314655	0.31177	-0.245761	0.0314662	-0.0962686	-0.180747	-0.14237	0.117165	-0.046996	-0.128466	0.00471586	-0.104865	-0.176693	-0.20502	-0.382062	-0.31518	-0.187621	-0.247597	-0.0827948	-0.187796	0.303464	-0.206156	0.0562651	-0.102692	-0.258814	-0.153835	0.123995
	dur_MVPA_D5T100_min_wei	-0.158913	-0.324273	-0.0857292	-0.167451	-0.351629	-0.505315	-0.167625	-0.265029	-0.073532	-0.188883	-0.336296	-0.576233	-0.175643	-0.227998	0.00806906	-0.246388	-0.285419	-0.274911	-0.162049	-0.430389	-0.0984492	-0.414881	0.307719	-0.264158	0.109652	-0.140935	-0.202529	-0.164276	0.273847	0.0315261	-0.186806	-0.196693	-0.0340577	-0.096184	-0.250915	-0.346925	-0.41976	-0.170413	-0.345705	-0.0634257	-0.314689	0.334205	-0.237498	0.0718859	-0.170759	-0.251894	-0.18632	0.248237
	dur_MVPA_D1T100_min_wei	-0.0883275	-0.245645	-0.199826	-0.226829	-0.29878	-0.520732	-0.0825784	-0.120383	-0.222822	-0.127526	-0.299129	-0.436237	-0.0863039	-0.474672	-0.0615385	-0.330582	-0.233208	-0.422889	-0.0658537	-0.284843	0.00714286	-0.200697	0.25784	-0.245122	-0.0331416	-0.174945	-0.138481	-0.274127	0.0107771	-0.0261729	-0.0350863	-0.0414067	-0.0767796	-0.223171	-0.159233	-0.29547	-0.426132	-0.0813589	-0.189895	0.0355401	-0.0667247	0.279965	-0.189547	-0.0127218	-0.0919699	-0.169442	-0.219188	0.0564784
	dur_INB_D30T40_min_wei	-0.368467	0.127875	0.598432	0.240767	0.0841463	0.302962	-0.398084	0.0409408	0.620557	0.170732	0.104355	0.236237	-0.378799	0.431895	0.457974	0.392495	0.0157598	0.433771	-0.400697	0.140767	-0.427178	0.159233	-0.0858885	0.203484	0.184345	0.288388	-0.216109	0.164411	0.100883	0.00542906	0.147719	0.123086	0.0800227	0.599303	0.198084	0.0768293	0.228049	-0.400348	0.0993031	-0.455226	0.0897213	-0.0945993	0.211498	0.105421	0.203792	-0.22884	0.0812738	0.0277935
	dur_INB_D20T40_min_wei	-0.213415	-0.299652	-0.05	-0.216376	-0.276132	-0.430836	-0.213415	-0.162021	-0.0705575	-0.213937	-0.247909	-0.372648	-0.199437	-0.644653	0.050469	-0.459099	-0.185178	-0.324015	-0.218641	-0.29878	-0.153659	-0.213066	0.291115	-0.414983	-0.28142	-0.227939	-0.216595	-0.448019	-0.314642	-0.194555	-0.0624747	0.0796532	0.166613	-0.0360627	-0.319861	-0.268118	-0.349303	-0.235017	-0.174739	-0.0991289	-0.060453	0.285017	-0.336585	-0.237987	-0.249656	-0.211013	-0.381736	-0.261
	dur_INB_D10T40_min_wei	-0.2277	-0.181533	-0.248258	-0.181882	-0.398258	-0.287282	-0.214286	-0.139547	-0.235017	-0.219686	-0.370732	-0.302265	-0.199062	-0.37636	-0.166979	-0.322139	-0.332458	-0.163602	-0.229443	-0.217422	-0.192334	-0.183624	0.258188	-0.377526	-0.246901	-0.218054	-0.126813	-0.317397	-0.220809	-0.114496	-0.143992	0.0443238	0.0490514	-0.248606	-0.192857	-0.398606	-0.174216	-0.239721	-0.126655	-0.149129	-0.0571429	0.255052	-0.312892	-0.161008	-0.222267	-0.135489	-0.327607	-0.172676
	dur_LIGB_D10T40_100_min_wei	-0.239182	-0.173815	-0.00614186	-0.098182	-0.30525	-0.253308	-0.22409	-0.182852	-0.00561541	-0.130207	-0.312708	-0.336047	-0.184076	-0.208279	-0.0277957	-0.250067	-0.356806	-0.112034	-0.211982	-0.231899	-0.0513284	-0.171884	0.489769	-0.328414	0.045602	-0.0926725	-0.434402	-0.093162	0.0907962	0.121469	0.091612	0.0120735	-0.252096	-0.0286913	-0.115379	-0.298319	-0.248921	-0.167673	-0.311568	0.0171972	-0.306566	0.512494	-0.34333	-0.0190892	-0.229397	-0.43185	-0.0886752	0.0536783
	dur_LIGB_D5T40_100_min_wei	-0.240436	-0.176122	-0.0606536	-0.195817	-0.262397	-0.113203	-0.233987	-0.110065	-0.0753813	-0.0649238	-0.318606	-0.124619	-0.270953	-0.105209	0.0580948	-0.143501	-0.232848	-0.0154857	-0.190501	-0.139434	-0.0503704	-0.118257	0.365577	-0.10963	0.0692283	-0.10214	-0.315743	-0.119163	0.0755512	0.0826038	0.063797	-0.0321822	0.19227	-0.108671	-0.0270153	-0.29098	-0.114684	-0.187887	-0.0786057	-0.0410458	-0.169412	0.341699	-0.126972	-0.0108625	-0.0477464	-0.280532	-0.0335603	0.0194553
	dur_LIGB_D1T40_100_min_wei	-0.321254	-0.162369	-0.0473868	-0.222997	-0.194774	-0.111324	-0.285017	-0.0754355	-0.0813589	-0.112195	-0.236934	-0.0897213	-0.306567	-0.357786	0.0602251	-0.355722	-0.185553	-0.0923077	-0.273171	-0.1777	-0.181185	-0.146167	0.302439	-0.173171	-0.174621	-0.20201	-0.258245	-0.221295	-0.220971	-0.135564	0.0926181	0.13362	0.147965	-0.0789199	-0.112021	-0.213589	-0.136411	-0.25993	-0.126132	-0.152962	-0.169861	0.263763	-0.2223	-0.199092	-0.116117	-0.194482	-0.143343	-0.246414
	dur_TSIBday_min_wei	0.0674216	0.25122	-0.189199	0.328746	-0.220035	0.302962	0.0283972	0.21324	-0.160627	0.341986	-0.224564	0.313763	0.0941839	0.324015	-0.252533	0.582927	-0.130019	0.186492	0.0787456	0.308014	-0.0557491	0.255052	-0.328746	0.612195	0.943116	0.602463	0.196337	0.359209	0.852524	0.61478	0.486589	-0.0877563	-0.023269	-0.204704	0.456794	-0.232056	0.323868	0.0513937	0.290767	-0.0893728	0.219338	-0.328223	0.573693	0.869541	0.612673	0.137758	0.407503	0.830322
	dur_TOINday_min_wei	-0.681533	-0.0369338	0.634146	-0.0102787	-0.130314	0.0426829	-0.688502	-0.0763066	0.625436	-0.0498258	-0.10453	0.00383275	-0.68818	0.0919325	0.590619	-0.0425891	-0.212195	0.268668	-0.706098	-0.0738676	-0.602613	-0.0106272	0.262718	-0.173519	-0.303136	-0.0308727	-0.560814	-0.164573	-0.36083	-0.321935	-0.0153148	0.2516	0.0869953	0.630488	-0.038676	-0.136934	0.00714286	-0.690941	-0.052439	-0.592683	-0.0362369	0.233449	-0.148955	-0.357913	-0.156308	-0.531907	-0.257759	-0.420468
	dur_TLIGday_min_wei	-0.349303	-0.164286	-0.0759582	-0.270035	-0.249826	-0.189199	-0.302265	-0.0749129	-0.0956446	-0.167073	-0.269686	-0.132404	-0.319325	-0.498874	-0.0103189	-0.454409	-0.281989	-0.179174	-0.300174	-0.179268	-0.169512	-0.0855401	0.38554	-0.276132	-0.234908	-0.156956	-0.328742	-0.314156	-0.309456	-0.143505	0.151771	0.256948	0.0339711	-0.107143	-0.147038	-0.268118	-0.191463	-0.280488	-0.140941	-0.127003	-0.0754355	0.346341	-0.305226	-0.225346	-0.107528	-0.272679	-0.225022	-0.292116
	dur_TMODday_min_wei	-0.182927	-0.191986	-0.167596	-0.145296	-0.326829	-0.436934	-0.186063	-0.108537	-0.166376	-0.152962	-0.328571	-0.399652	-0.117824	-0.439212	-0.101876	-0.279362	-0.260788	-0.317636	-0.183624	-0.260976	-0.11115	-0.160976	0.283275	-0.265854	-0.20833	-0.19261	-0.162142	-0.207196	-0.177052	-0.140912	-0.122275	0.0169354	-0.0852927	-0.171603	-0.159408	-0.33676	-0.322997	-0.207317	-0.181533	-0.0947735	-0.0480836	0.279094	-0.199129	-0.167328	-0.161494	-0.191321	-0.179321	-0.12503
	dur_TVIGday_min_wei	-0.0594077	-0.429791	-0.0921603	-0.376655	-0.206272	-0.502613	-0.091115	-0.43554	-0.0963415	-0.428397	-0.237979	-0.585366	-0.0384615	-0.229456	0.0118199	-0.342214	-0.0851782	-0.25272	-0.0785714	-0.547909	0.163763	-0.451394	0.560627	-0.455226	-0.177538	-0.350134	-0.414472	-0.446236	-0.055344	-0.31999	-0.276882	-0.0336277	-0.324631	-0.108711	-0.399129	-0.222997	-0.451568	-0.0977352	-0.511498	0.177875	-0.404181	0.562021	-0.436585	-0.174783	-0.368771	-0.435801	-0.472166	-0.0439997
	dur_TINday_min_wei	-0.617073	0.122125	0.654704	0.177352	-0.0982578	0.246516	-0.635714	0.0686411	0.67108	0.151394	-0.0587108	0.191986	-0.618386	0.279362	0.545028	0.20469	-0.177486	0.417448	-0.639024	0.10662	-0.62892	0.172648	0.0691638	0.0858885	0.112228	0.238473	-0.413014	0.0010534	0.0219593	-0.0174216	0.206871	0.194555	0.19353	0.638676	0.204878	-0.11324	0.20784	-0.635889	0.126481	-0.641115	0.132578	0.0426829	0.111672	0.0506442	0.140426	-0.411653	-0.0709019	-0.0355725
	dur_day_min_wei	-0.959233	0.00662021	0.471951	0.0614983	-0.483101	0.0479094	-0.944599	0.0357143	0.465331	0.0970383	-0.460105	0.0428571	-0.913884	-0.0636023	0.464916	-0.0761726	-0.552158	0.238462	-0.946516	-0.0317073	-0.854007	0.0797909	0.344425	-0.104704	-0.018394	0.153391	-0.604894	-0.142047	-0.141074	-0.0768981	0.275261	0.268455	0.080347	0.444077	0.13101	-0.50662	0.0508711	-0.938153	0.041115	-0.829617	0.0763066	0.301916	-0.0878049	-0.0747913	0.0788429	-0.584336	-0.185317	-0.193744
	dur_night_min_wei	0.967944	0.00278746	-0.393031	-0.16324	0.582578	-0.0637631	0.944425	-0.0222997	-0.406969	-0.101394	0.542509	-0.0249129	0.892308	0.173546	-0.345966	0.0564728	0.637711	-0.259475	0.97561	0.0876307	0.880139	-0.0761324	-0.381533	0.124564	0.0599303	-0.152787	0.604704	0.10453	0.205575	0.165505	-0.298258	-0.319164	0.0869831	-0.390418	-0.0829268	0.601045	-0.0733449	0.954355	0.0249129	0.8223	-0.0850174	-0.345296	0.105923	0.0872822	0.00749129	0.594799	0.135192	0.233101
	dur_nightandday_min_wei	-0.209096	-0.00191671	0.356334	-0.235755	0.0385085	-0.00731835	-0.207876	0.0388569	0.322704	-0.0613347	0.0533194	0.0538421	-0.290111	0.0516044	0.412648	-0.0540439	-0.0546069	0.0298367	-0.190626	0.0926991	-0.219725	0.0588953	-0.10054	0.0703955	-0.00348493	0.0167277	-0.115351	0.0773654	0.022652	0.128594	-0.0987977	-0.103328	0.369612	0.318871	0.0209096	0.0280537	-0.000348493	-0.194807	0.234536	-0.258059	0.0886914	-0.106465	0.110821	-0.0808503	0.0653424	-0.10978	0.0850322	-0.0245687
	N_atleast5minwakenight_wei	0.525087	0.379791	-0.171254	0.193728	0.327178	0.459233	0.541115	0.317944	-0.160627	0.255052	0.375436	0.512021	0.43546	0.447655	-0.18349	0.453659	0.283114	0.267355	0.533972	0.522997	0.154704	0.356794	-0.955923	0.629094	0.319861	0.15784	0.858014	0.532753	0.339199	0.368118	-0.025784	-0.220732	0.191485	-0.163415	0.329617	0.348955	0.43885	0.527875	0.469861	0.0987805	0.391638	-0.925087	0.652091	0.377352	0.335714	0.863539	0.541289	0.391289
	sleep_efficiency_wei	-0.303136	-0.542509	-0.00296167	-0.362369	-0.25122	-0.59338	-0.339721	-0.456272	-0.00383275	-0.392509	-0.310976	-0.687805	-0.270356	-0.401501	0.108255	-0.51257	-0.13621	-0.349343	-0.312195	-0.632056	0.0611498	-0.534843	0.852265	-0.75662	-0.344077	-0.344251	-0.574739	-0.630314	-0.309408	-0.383449	-0.260453	0.0167247	0.0599643	-0.00749129	-0.531185	-0.275784	-0.578223	-0.337805	-0.520035	0.0860627	-0.483624	0.837979	-0.752613	-0.401045	-0.389373	-0.574328	-0.650348	-0.377875
	ACC_nightsleep_mg_wei	-0.095993	-0.263589	0.0167247	-0.225436	-0.134495	0.113066	-0.101568	-0.216725	-0.019338	-0.144077	-0.119338	0.186063	-0.156848	-0.0138837	0.101126	0.012758	-0.0996248	0.0553471	-0.0794425	-0.0949477	-0.132056	-0.109582	-0.120035	0.239547	0.240941	0.172822	-0.0254355	-0.102265	0.266725	0.229791	0.102265	-0.075784	0.196714	-0.00313589	-0.0534843	-0.126307	0.166028	-0.0534843	-0.0655052	-0.091115	-0.0810105	-0.101394	0.178223	0.188153	0.179791	-0.00618494	-0.00261324	0.264983
	ACC_nightwak_and_IN40_mg_wei	-0.00993031	-0.202787	-0.284321	-0.0783972	-0.391289	-0.113763	-0.0216028	-0.0787456	-0.272474	0.0587108	-0.405052	-0.0698606	-0.0956848	-0.280863	-0.2394	-0.185553	-0.278424	-0.18743	0.0123693	-0.19878	0.100523	-0.221429	0.204181	-0.0722997	0.376132	0.123345	-0.115854	-0.213763	0.272125	0.200871	0.347038	0.0796167	0.150085	-0.306098	-0.11324	-0.382056	-0.0900697	-0.00452962	-0.104704	0.127352	-0.119861	0.238676	-0.136934	0.352439	0.179268	-0.152794	-0.0912892	0.277352
	ACC_nightwak_LIG40_100_mg_wei	0.396167	-0.0817073	-0.153659	-0.144774	0.270732	-0.26777	0.359059	0.0318815	-0.195296	-0.0390244	0.240592	-0.0839721	0.358537	-0.122139	-0.0339587	0.0135084	0.313321	-0.349156	0.395296	0.0454704	0.391115	0.00940767	-0.0754355	-0.0367596	-0.0557491	-0.238153	0.155749	-0.250523	0.080662	0.105052	-0.26115	-0.36324	0.253018	-0.148258	-0.0149826	0.270209	-0.16777	0.352613	0.133275	0.372125	0.108014	-0.0432056	0.0114983	-0.00940767	-0.0869338	0.167342	-0.126132	0.13554
	ACC_nightwak_MOD100_400_mg_wei	-0.110627	0.14878	0.0510453	0.0958188	-0.00191638	0.0574913	-0.107666	0.0897213	0.0271777	0.0761324	0.0463415	0.2223	-0.0934334	0.148593	0.0718574	0.292871	-0.0840525	-0.0290807	-0.10453	0.356446	-0.218641	0.363589	-0.277352	0.317073	0.102613	0.330488	0.0625436	0.0390244	0.0771777	0.106969	0.123519	0.141638	-0.0665882	0.0458188	0.335366	-0.00156794	0.149129	-0.0883275	0.263066	-0.195819	0.341638	-0.312021	0.383972	0.111672	0.24007	0.0890283	0.0254355	0.0994774
	ACC_nightwak_VIG400_mg_wei	0.068743	-0.271635	0.139488	-0.0611791	0.0438265	-0.463404	0.0505006	-0.314794	0.121246	-0.0117909	0.0215795	-0.570634	0.0309232	0.0149055	0.181313	-0.260512	0.141268	-0.194661	0.0665184	-0.349055	0.204449	-0.317019	0.335261	-0.517686	-0.163515	-0.41624	-0.316129	-0.208454	-0.0843159	-0.275195	-0.160845	-0.0723026	-0.367624	0.101224	-0.177308	0.0593993	-0.482981	0.0157953	-0.496774	0.207119	-0.406007	0.389989	-0.470523	-0.224472	-0.260067	-0.322617	-0.325473	-0.122581
	ACC_day_SIB_mg_wei	-0.127017	-0.305066	-0.0326454	-0.187805	-0.237523	-0.437336	-0.142026	-0.310319	-0.0189493	-0.202814	-0.218011	-0.532458	-0.151619	-0.0866397	0.0619433	-0.192308	-0.23583	-0.239474	-0.148968	-0.418762	-0.0298311	-0.407505	0.274109	-0.330957	0.0777003	-0.0637631	-0.228223	-0.269164	0.12561	-0.104878	-0.0297909	0.0181185	0.00331212	-0.0429644	-0.283677	-0.242214	-0.413321	-0.15122	-0.345028	-0.0202627	-0.347655	0.30788	-0.312383	0.0585366	-0.108014	-0.262555	-0.310801	0.0897213
	ACC_day_OIN40_mg_wei	-0.363415	-0.0486063	0.146864	-0.0834495	-0.125436	0.00365854	-0.301568	-0.00888502	0.0998258	0.0195122	-0.13676	0.00487805	-0.413696	-0.245966	0.229644	-0.402627	-0.19531	0.0463415	-0.332056	-0.135366	-0.168641	-0.0771777	0.388676	-0.210627	-0.212057	-0.195365	-0.443319	-0.222591	-0.308484	-0.309942	0.271372	0.34122	-0.00024323	0.109756	-0.0310105	-0.143554	-0.0733449	-0.28554	-0.130488	-0.112718	-0.170383	0.345122	-0.27439	-0.24139	-0.193096	-0.379806	-0.206709	-0.337007
	ACC_day_LIG40_100_mg_wei	0.320732	0.0236934	-0.247038	-0.0470383	0.114286	-0.152613	0.319861	0.140244	-0.244077	0.0672474	0.0994774	0.000174216	0.32045	-0.159287	-0.193058	0.0493433	0.156473	-0.291745	0.333449	0.0926829	0.229791	0.10784	-0.237979	0.0761324	-0.0326554	-0.0188802	0.329066	0.0140183	-0.0286038	0.11239	-0.0992626	-0.169921	0.109291	-0.244948	0.0412892	0.107143	-0.071777	0.28101	0.197038	0.178223	0.265331	-0.221603	0.15453	0.0384896	0.162142	0.314817	0.119682	0.0535613
	ACC_day_MOD100_400_mg_wei	-0.0120209	-0.212892	0.112369	-0.249826	0.0445993	-0.426829	-0.047561	-0.222125	0.095122	-0.281882	0.0461672	-0.362369	-0.00637899	-0.184053	0.17955	-0.193809	0.0756098	-0.288555	-0.0367596	-0.202613	0.0930314	-0.119338	0.256098	-0.277178	-0.391135	-0.192772	-0.221457	-0.275261	-0.311887	-0.313508	-0.331497	0.0576128	-0.107346	0.113066	-0.188502	0.0283972	-0.305226	-0.0590592	-0.184495	0.0893728	-0.0566202	0.227526	-0.162892	-0.382222	-0.25549	-0.242373	-0.315615	-0.284337
	ACC_day_VIG400_mg_wei	-0.369164	-0.321951	0.272648	-0.267422	-0.198084	-0.132578	-0.417944	-0.38554	0.253136	-0.299303	-0.21777	-0.169164	-0.320075	0.11257	0.327767	-0.00562852	-0.134334	0.0538462	-0.393728	-0.374216	-0.211498	-0.298432	0.359059	-0.185366	0.0480512	0.00283607	-0.577182	-0.357426	0.0420549	-0.186452	0.0436756	0.102828	-0.327063	0.257143	-0.198084	-0.199129	-0.141986	-0.409059	-0.373171	-0.222822	-0.30453	0.367422	-0.188676	-0.0081841	-0.044972	-0.574693	-0.394214	0.0252006
	ACC_MVPA_D10T100_mg_wei	0.137701	-0.519385	-0.103275	-0.300802	-0.0698529	-0.418449	0.100267	-0.472594	-0.115642	-0.432487	-0.114973	-0.526404	0.128008	-0.256016	-0.0768717	-0.250668	0.107286	-0.326872	0.075869	-0.549465	0.210561	-0.531417	0.48496	-0.410094	-0.286478	-0.462796	-0.195722	-0.23453	-0.0524064	-0.18961	-0.652865	-0.519939	-0.224125	-0.0962567	-0.458556	-0.0584893	-0.331885	0.0879011	-0.543115	0.26504	-0.516043	0.501337	-0.414773	-0.236364	-0.463407	-0.271679	-0.276089	-0.0496562
	ACC_MVPA_D5T100_mg_wei	-0.171244	-0.177372	-0.0734216	-0.116971	-0.36667	-0.370828	-0.197943	-0.150454	-0.0845826	-0.167305	-0.373454	-0.452894	-0.199384	-0.271456	-0.035799	-0.384305	-0.271693	-0.183025	-0.20035	-0.324653	0.002079	-0.32509	0.439982	-0.511544	-0.240891	-0.43502	-0.408097	-0.310931	-0.231377	-0.268826	-0.204049	0.0305668	-0.0627944	-0.0753912	-0.308677	-0.338221	-0.343911	-0.230332	-0.282197	0.00295437	-0.271474	0.437794	-0.469089	-0.228745	-0.348988	-0.431196	-0.360729	-0.226113
	ACC_MVPA_D1T100_mg_wei	-0.0522648	-0.142509	0.0247387	-0.159059	-0.0696864	-0.282753	-0.1	-0.138676	0.0191638	-0.212021	-0.0698606	-0.232404	-0.0407129	-0.178236	0.0294559	-0.165854	-0.0183865	-0.201876	-0.0980836	-0.193728	0.0437282	-0.133798	0.277178	-0.28676	-0.322259	-0.201523	-0.29325	-0.301677	-0.314804	-0.41512	-0.180131	0.218378	-0.110589	0.0209059	-0.158362	-0.0726481	-0.185017	-0.138676	-0.136934	0.0376307	-0.030662	0.255226	-0.212544	-0.254842	-0.16036	-0.33305	-0.319018	-0.262783
	ACC_INB_D30T40_mg_wei	-0.146864	-0.273171	-0.0264808	-0.459582	-0.0662021	-0.156794	-0.105052	-0.218641	-0.0404181	-0.398258	-0.0480836	-0.157491	-0.182176	-0.365478	0.0223265	-0.525141	-0.160788	-0.150281	-0.120035	-0.303136	0.0216028	-0.253136	0.285366	-0.342509	-0.362937	-0.29163	-0.265376	-0.472976	-0.420306	-0.29163	0.0968317	0.348675	0.132398	-0.0393728	-0.41115	-0.0658537	-0.163589	-0.0815331	-0.254704	0.083101	-0.23676	0.297038	-0.439895	-0.410096	-0.353375	-0.178761	-0.390811	-0.428896
	ACC_INB_D20T40_mg_wei	-0.0296167	0.0182927	-0.182056	-0.213763	-0.173693	0.0167247	0.0156794	-0.016899	-0.214111	-0.140418	-0.140767	-0.0404181	-0.0780488	-0.13621	-0.139962	-0.469794	-0.237899	-0.000187617	0.00993031	-0.0587108	0.105575	-0.0745645	0.189547	-0.216551	-0.115307	-0.262134	-0.0960214	-0.24998	-0.143992	-0.157605	0.189531	0.235232	-0.110913	-0.216202	-0.10784	-0.163589	0.00644599	0.0578397	-0.131359	0.170732	-0.143031	0.226307	-0.331707	-0.1085	-0.284013	-0.0399498	-0.283202	-0.122599
	ACC_INB_D10T40_mg_wei	-0.239895	-0.438502	-0.117944	-0.36777	-0.340767	-0.133101	-0.228049	-0.431707	-0.116376	-0.458711	-0.328746	-0.278049	-0.278799	-0.115009	-0.0615385	-0.256098	-0.350469	0.0530957	-0.234495	-0.424042	-0.111498	-0.423519	0.333798	-0.231882	-0.0247144	-0.216109	-0.220809	-0.216271	0.0232558	-0.229236	-0.0939146	0.0420549	0.133695	-0.136585	-0.422125	-0.340941	-0.128571	-0.186585	-0.392857	-0.034669	-0.460976	0.334321	-0.314634	-0.0997488	-0.278665	-0.185406	-0.189693	-0.0410826
	ACC_LIGB_D10T40_100_mg_wei	0.217742	-0.0350806	-0.00362903	-0.145161	0.175806	-0.279435	0.164113	-0.0149194	-0.0774194	-0.0141129	0.156452	-0.0766129	0.131479	0.0789766	0.240489	0.0117909	0.26941	-0.252503	0.225	0.0435484	0.282661	0.00201613	-0.0245968	-0.00564516	0.0531525	-0.0483871	0.0685484	-0.155792	0.0821114	0.0428886	-0.0692815	-0.146994	0.135743	-0.00564516	0.00685484	0.181048	-0.18871	0.182258	0.0467742	0.269355	0.0971774	-0.0169355	0.0318548	0.0568182	0.0777126	0.0747801	-0.174487	0.107038
	ACC_LIGB_D5T40_100_mg_wei	0.132764	0.38146	0.0422001	0.194168	0.3312	0.345424	0.191086	0.330014	0.0545282	0.153153	0.385491	0.490754	0.120978	0.27027	-0.0162162	0.392535	0.158559	0.0550837	0.130156	0.47487	-0.0550024	0.377904	-0.456852	0.369844	0.00492395	0.331218	0.373892	0.183062	0.0149907	0.145858	-0.00164132	-0.0274647	0.327074	0.0651968	0.271693	0.342105	0.33689	0.202703	0.450213	-0.0585586	0.405642	-0.485775	0.365102	0.0355619	0.238429	0.4216	0.239304	0.0152095
	ACC_LIGB_D1T40_100_mg_wei	0.128223	0.246864	-0.22892	0.328049	-0.0702091	0.291986	0.10331	0.229965	-0.181882	0.225087	-0.0583624	0.372997	0.166604	0.331707	-0.322326	0.609006	-0.0953096	0.20469	0.119512	0.35662	-0.0480836	0.347735	-0.33676	0.35784	0.326797	0.368609	0.316263	0.290009	0.256138	0.244632	0.166842	-0.168301	0.0580509	-0.191463	0.284495	-0.0771777	0.387108	0.0829268	0.394425	-0.0726481	0.391115	-0.327178	0.390592	0.393566	0.390163	0.301122	0.351268	0.30427
	ACC_TSIBday_mg_wei	-0.18101	-0.398955	-0.201045	-0.411847	-0.361672	-0.361847	-0.163066	-0.390941	-0.201045	-0.459408	-0.343206	-0.464286	-0.204128	-0.178236	-0.0472795	-0.341839	-0.373921	-0.224203	-0.173345	-0.477178	-0.0231707	-0.510279	0.365505	-0.274564	-0.00623936	-0.190989	-0.212544	-0.261324	0.123248	-0.101694	-0.15096	-0.0662021	0.0891033	-0.205401	-0.455052	-0.35453	-0.320732	-0.131882	-0.395122	0.0412892	-0.480836	0.384843	-0.343728	-0.0942387	-0.336196	-0.191078	-0.258407	0.0568025
	ACC_TOINday_mg_wei	-0.0944251	-0.0702091	-0.258188	-0.179443	-0.195122	-0.0825784	-0.0498258	0.00121951	-0.276132	-0.084669	-0.213763	-0.0775261	-0.0853659	-0.441651	-0.213133	-0.49137	-0.21651	-0.145028	-0.0486063	-0.140592	0.0735192	-0.101045	0.285192	-0.238676	-0.139778	-0.20282	-0.14934	-0.259541	-0.230208	-0.121141	0.262783	0.310915	-0.00332415	-0.282927	-0.142683	-0.204355	-0.115157	-0.0235192	-0.124216	0.123693	-0.130488	0.268815	-0.33223	-0.14545	-0.168139	-0.0927029	-0.177538	-0.219188
	ACC_TLIGday_mg_wei	0.288676	-0.0123693	-0.315505	-0.0869338	0.0437282	-0.298606	0.293728	0.105749	-0.337979	0.0247387	0.0365854	-0.140767	0.277674	-0.253096	-0.194934	-0.0857411	0.0943715	-0.371482	0.308711	0.0376307	0.218467	0.05	-0.185714	0.0162021	-0.0697674	-0.089701	0.300543	-0.0214731	-0.0141804	0.101856	-0.144316	-0.193744	0.0638884	-0.316028	0.00749129	0.0416376	-0.202091	0.268118	0.129443	0.192683	0.196341	-0.187631	0.0905923	-0.0138563	0.0909975	0.293505	0.0597196	0.0566405
	ACC_TMODday_mg_wei	-0.0270035	-0.329268	0.0405923	-0.32561	-0.101916	-0.506794	-0.0578397	-0.307317	0.0263066	-0.358885	-0.0825784	-0.470209	-0.0422139	-0.268668	0.124015	-0.270732	-0.0469043	-0.341088	-0.0587108	-0.336237	0.0789199	-0.257491	0.295819	-0.342334	-0.309294	-0.271372	-0.233449	-0.353213	-0.20282	-0.314156	-0.349323	-0.0266591	-0.107021	0.0379791	-0.302787	-0.113589	-0.36777	-0.0733449	-0.260453	0.0947735	-0.15	0.294599	-0.247387	-0.296978	-0.313832	-0.267655	-0.367798	-0.16587
	ACC_TVIGday_mg_wei	-0.208014	-0.12108	0.187805	-0.0344948	-0.20122	-0.10453	-0.236063	-0.164983	0.195122	-0.080662	-0.202091	-0.183972	-0.199812	0.0697936	0.21651	0.0512195	-0.0928705	0.0838649	-0.244599	-0.26899	-0.1223	-0.213415	0.253136	-0.0729965	0.137023	0.0143424	-0.44186	-0.133944	0.112552	-0.108662	0.0919699	0.154201	-0.404411	0.194077	-0.135366	-0.190244	-0.128223	-0.265157	-0.253484	-0.125958	-0.182578	0.261672	-0.0599303	0.0833806	-0.0242282	-0.460921	-0.152419	0.103476
	ACC_TINday_min_wei	-0.168467	-0.216551	-0.19669	-0.34007	-0.242334	-0.114808	-0.107143	-0.184321	-0.204355	-0.287108	-0.237631	-0.171254	-0.19925	-0.380488	-0.156473	-0.534334	-0.317824	-0.0870544	-0.127352	-0.27561	0.0200348	-0.246516	0.360453	-0.323171	-0.22875	-0.300543	-0.224212	-0.30427	-0.285633	-0.263431	0.147395	0.31367	0.0132966	-0.228049	-0.287456	-0.254878	-0.136237	-0.0745645	-0.277178	0.0928571	-0.29878	0.357317	-0.419686	-0.255004	-0.332469	-0.157935	-0.247873	-0.292764
	ACC_day_mg_wei	-0.0810105	-0.125784	-0.317422	-0.124913	-0.291115	-0.386411	-0.0695122	-0.0712544	-0.318641	-0.163763	-0.301916	-0.389895	-0.00150094	-0.430957	-0.255159	-0.355722	-0.254972	-0.318386	-0.0775261	-0.250871	0.0587108	-0.176132	0.390767	-0.347735	-0.25711	-0.256138	-0.180293	-0.236042	-0.206547	-0.14383	-0.0979661	0.0472409	-0.145857	-0.317596	-0.168467	-0.297561	-0.282927	-0.0810105	-0.219512	0.089547	-0.13676	0.387282	-0.327352	-0.203954	-0.273965	-0.190592	-0.225671	-0.157443
	ACC_night_mg_wei	0.165157	-0.0970383	-0.140767	-0.101045	-0.0567944	0.154355	0.160453	-0.0423345	-0.160105	-0.000522648	-0.0339721	0.268815	0.0818011	0.032833	-0.0876173	0.177111	-0.0196998	0.0251407	0.186411	0.0689895	0.0325784	0.00487805	-0.364111	0.43676	0.475436	0.254355	0.23885	0.0735192	0.479617	0.388502	0.197909	-0.112195	0.219114	-0.154355	0.0799652	-0.0400697	0.211498	0.195645	0.109408	0.054007	0.0731707	-0.330836	0.387456	0.428049	0.302439	0.22893	0.194425	0.495993
	ACC_nightandday_mg_wei	-0.347213	-0.18101	-0.131359	-0.149652	-0.409233	-0.387979	-0.337456	-0.109233	-0.12439	-0.178223	-0.406969	-0.380139	-0.254409	-0.490432	-0.0898687	-0.372233	-0.387617	-0.274109	-0.342857	-0.307317	-0.197735	-0.194948	0.444251	-0.326655	-0.202439	-0.189547	-0.324216	-0.271429	-0.187108	-0.145819	-0.03223	0.115505	-0.0850656	-0.137979	-0.173345	-0.418815	-0.29547	-0.345993	-0.254007	-0.161498	-0.130836	0.43676	-0.306272	-0.182753	-0.239373	-0.343395	-0.254355	-0.150871
	quantile_mostactive60min_mg_wei	-0.185017	-0.254878	-0.12561	-0.177178	-0.319861	-0.494077	-0.200348	-0.195993	-0.124564	-0.233972	-0.314111	-0.486585	-0.111257	-0.369231	-0.060788	-0.260976	-0.264916	-0.317636	-0.195645	-0.332404	-0.10453	-0.239547	0.319686	-0.29878	-0.159063	-0.190341	-0.200227	-0.224536	-0.0798152	-0.135078	-0.178187	-0.0373552	-0.100778	-0.127526	-0.207143	-0.326481	-0.370035	-0.214111	-0.260279	-0.084669	-0.143554	0.3223	-0.231533	-0.145612	-0.209626	-0.239293	-0.228426	-0.0461065
	quantile_mostactive30min_mg_wei	-0.139024	-0.281707	-0.127352	-0.217247	-0.282404	-0.52108	-0.159756	-0.212892	-0.130662	-0.256794	-0.282056	-0.502091	-0.0797373	-0.369981	-0.0384615	-0.273546	-0.212383	-0.369043	-0.15331	-0.358711	-0.0445993	-0.269686	0.33554	-0.319164	-0.179645	-0.1824	-0.206223	-0.265538	-0.0918078	-0.158739	-0.212219	-0.0478891	-0.0682666	-0.132404	-0.235192	-0.291812	-0.39216	-0.177003	-0.259756	-0.0320557	-0.153833	0.332578	-0.24338	-0.163601	-0.184021	-0.2461	-0.259541	-0.0585852
	L5VALUE_wei	-0.233449	-0.187979	-0.00243902	-0.156098	-0.282927	0.189547	-0.223519	-0.133275	-0.0224739	-0.0456446	-0.252962	0.254704	-0.317448	-0.0388368	0.0465291	0.0761726	-0.268293	0.164165	-0.207143	-0.0226481	-0.281707	-0.0344948	-0.160453	0.281707	0.381249	0.164249	-0.0269832	-0.108662	0.311725	0.247711	0.263755	0.015963	0.196368	-0.0310105	0.0369338	-0.276307	0.222822	-0.185714	0.0210801	-0.241463	0.0155052	-0.136411	0.233275	0.323232	0.212706	-0.0171792	-0.0039705	0.305405
	M5VALUE_wei	-0.15331	-0.141986	-0.183275	-0.155575	-0.242509	-0.401045	-0.14338	-0.125958	-0.182753	-0.225784	-0.25993	-0.439024	-0.0675422	-0.343152	-0.126266	-0.364916	-0.225141	-0.258161	-0.153833	-0.2777	0.0186411	-0.191115	0.477875	-0.402613	-0.353537	-0.284175	-0.26732	-0.237825	-0.25711	-0.211247	-0.211409	0.0239041	-0.17918	-0.183798	-0.20784	-0.258014	-0.320209	-0.147213	-0.262369	0.045122	-0.185192	0.459233	-0.380662	-0.315128	-0.347865	-0.266602	-0.262783	-0.23037
	L5TIME_num_wei	0.164111	0.10993	0.616028	0.0489547	0.724913	0.255749	0.0885017	-0.0043554	0.604355	-0.0165505	0.678746	0.241812	0.272795	0.467355	0.49606	0.320638	0.695872	0.283677	0.144077	0.146516	0.066899	0.167247	-0.183798	0.291115	-0.189207	0.12422	-0.0595576	0.21854	-0.0968317	-0.00380844	-0.151122	-0.0456203	0.069726	0.630139	0.15	0.716376	0.213937	0.11446	0.0254355	0.00226481	0	-0.187979	0.261324	-0.244308	0.0673365	-0.0295774	0.170732	-0.131675
	M5TIME_num_wei	0.263589	-0.14669	-0.352265	-0.198432	-0.156969	-0.243206	0.278049	-0.0966899	-0.365854	-0.075784	-0.19669	-0.222822	0.111257	-0.177298	-0.25666	-0.25985	-0.0857411	-0.203377	0.291115	-0.10453	0.438676	-0.184843	0.312718	-0.258014	-0.0482133	-0.312211	-0.0668503	-0.202982	-0.0276315	-0.132161	-0.100235	-0.101369	0.00567537	-0.373868	-0.176829	-0.165505	-0.233798	0.28554	-0.0339721	0.447561	-0.164634	0.325087	-0.262718	-0.0397861	-0.263755	-0.0575341	-0.129406	-0.0281177
	Nblocks_nightsleep_wei	0.564286	0.319686	-0.347213	0.189547	0.242509	0.381359	0.586934	0.292683	-0.321603	0.2277	0.27108	0.397561	0.483114	0.351782	-0.351595	0.409944	0.22758	0.213696	0.571254	0.443728	0.25	0.286063	-0.830662	0.546341	0.312021	0.0707317	0.976481	0.578571	0.358188	0.363937	-0.147387	-0.333275	0.175535	-0.326829	0.218118	0.258362	0.355575	0.565157	0.437456	0.202962	0.341289	-0.799826	0.549129	0.352962	0.215157	0.970861	0.601394	0.385366
	Nblocks_nightwak_and_IN40_wei	0.658014	0.404878	-0.42892	0.281882	0.195122	0.330139	0.669512	0.402439	-0.417596	0.397038	0.216551	0.385366	0.564353	0.2803	-0.393433	0.351032	0.260788	0.109756	0.675261	0.460279	0.343031	0.301916	-0.816202	0.582753	0.463937	0.160976	0.880488	0.491638	0.464634	0.421429	0.118118	-0.210976	0.140062	-0.426132	0.358711	0.210279	0.327003	0.642334	0.46324	0.289547	0.383624	-0.785192	0.586411	0.534843	0.368815	0.856048	0.532578	0.529791
	Nblocks_nightwak_LIG40_100_wei	0.689024	0.310801	-0.46446	0.207317	0.201916	0.302439	0.691812	0.311847	-0.451916	0.316376	0.216028	0.353659	0.606379	0.271107	-0.433021	0.334709	0.274109	0.108443	0.711847	0.376307	0.411324	0.229443	-0.761324	0.520383	0.479443	0.141289	0.818118	0.406446	0.472474	0.438153	0.127875	-0.240592	0.107204	-0.457491	0.272997	0.226829	0.297561	0.674042	0.366028	0.359756	0.310976	-0.712021	0.514111	0.555052	0.377352	0.793676	0.456446	0.545993
	Nblocks_nightwak_MOD100_400_wei	0.656446	0.25	-0.461324	0.164286	0.200348	0.10453	0.637456	0.301568	-0.464286	0.281533	0.204704	0.254181	0.597373	0.0739212	-0.430019	0.277111	0.276548	-0.093621	0.676132	0.361672	0.421429	0.24547	-0.63885	0.439895	0.392509	0.13101	0.722125	0.24669	0.395819	0.411498	0.102962	-0.195122	0.112782	-0.450523	0.267073	0.225087	0.169338	0.619686	0.371603	0.382578	0.373171	-0.589024	0.456446	0.473693	0.35784	0.686702	0.32439	0.485017
	Nblocks_nightwak_VIG400_wei	0.291131	0.0089714	-0.346718	-0.13246	-0.00017591	0.0981576	0.281983	0.0114341	-0.379437	-0.0348301	0.0112582	0.216897	0.238532	0.039519	-0.250634	0.286466	0.0476498	-0.0891542	0.295352	0.204759	0.179604	0.175382	-0.381372	0.300806	0.337923	0.141783	0.411101	0.0191742	0.288844	0.0995649	0.0599852	-0.0290251	-0.0240253	-0.383835	0.186992	-0.0017591	0.156032	0.302389	0.235543	0.18752	0.245746	-0.363429	0.35393	0.411981	0.351292	0.38394	0.115573	0.353579
	Nblocks_day_SIB_wei	0.0362369	-0.180139	-0.299826	-0.162195	-0.253659	-0.168641	0.054007	-0.183449	-0.281882	-0.198432	-0.229268	-0.224913	0.030394	0.0476548	-0.181801	0.0168856	-0.251782	-0.0990619	0.0498258	-0.190767	-0.0054007	-0.240244	-0.0405923	0.124913	0.300867	0.0404343	0.16506	0.087108	0.463091	0.152905	-0.121951	-0.185803	0.0407816	-0.308885	-0.132578	-0.246167	-0.119686	0.0621951	-0.143728	0.0238676	-0.190418	-0.0250871	0.102439	0.259865	-0.0140183	0.17163	0.123086	0.439267
	Nblocks_day_OIN40_wei	-0.205226	-0.0491289	-0.120035	-0.269861	-0.150348	-0.105052	-0.144948	0.0254355	-0.137108	-0.168641	-0.132404	0.0132404	-0.182364	-0.439962	-0.0525328	-0.44015	-0.226829	-0.181801	-0.161672	-0.0489547	-0.10993	0.0405923	0.159408	-0.158537	-0.31448	-0.175594	-0.0981282	-0.247549	-0.349485	-0.170408	0.0668503	0.168625	0.01581	-0.134495	-0.126829	-0.161847	-0.0810105	-0.136411	0.0195122	-0.0803136	0.104704	0.114808	-0.166202	-0.256462	-0.143667	-0.0391394	-0.159874	-0.28304
	Nblocks_day_LIG40_100_wei	-0.207143	-0.0562718	-0.142683	-0.213415	-0.193728	-0.178746	-0.160105	0.0449477	-0.161672	-0.113415	-0.188676	-0.0409408	-0.170919	-0.500375	-0.075985	-0.395685	-0.230582	-0.242777	-0.167247	-0.0522648	-0.112021	0.0541812	0.191986	-0.176829	-0.309618	-0.150636	-0.130865	-0.246414	-0.369743	-0.168787	0.0804635	0.189531	0.0368088	-0.160801	-0.0790941	-0.208537	-0.129791	-0.159233	0.0221254	-0.0855401	0.133101	0.150348	-0.160279	-0.245442	-0.0827324	-0.0863822	-0.143992	-0.295519
	Nblocks_day_MOD100_400_wei	-0.0574913	-0.0449477	-0.200697	-0.150174	-0.138328	-0.251568	-0.0360627	0.0484321	-0.216551	-0.078223	-0.149129	-0.105923	-0.0133208	-0.473734	-0.144278	-0.263415	-0.125704	-0.318199	-0.0315331	-0.0135889	-0.0186411	0.0614983	0.0817073	-0.125087	-0.284013	-0.134754	-0.00737379	-0.170083	-0.33571	-0.0984523	-0.0133701	0.124544	-0.0149181	-0.20662	-0.0501742	-0.149303	-0.179791	-0.0493031	0.0416376	-0.0184669	0.154355	0.0515679	-0.0729965	-0.226805	-0.0521027	0.0114258	-0.0759258	-0.262945
	Nblocks_day_VIG400_wei	-0.0860627	-0.250348	0.0555749	-0.341986	-0.0679443	-0.311498	-0.105749	-0.260453	0.0480836	-0.327352	-0.071777	-0.300348	-0.0692308	-0.175047	0.11576	-0.272608	-0.049531	-0.155722	-0.0891986	-0.299652	0.0526132	-0.202265	0.305749	-0.240592	-0.321125	-0.226319	-0.273803	-0.243335	-0.252087	-0.289199	-0.229074	0.094887	-0.140019	0.0367596	-0.229791	-0.0858885	-0.215505	-0.101916	-0.297213	0.0484321	-0.176307	0.290941	-0.181882	-0.326149	-0.242525	-0.276245	-0.247711	-0.21773
	Nblocks_MVPA_D10T100_wei	-0.123804	-0.237029	-0.166209	-0.139455	-0.359172	-0.383565	-0.143564	-0.186755	-0.115148	-0.168569	-0.364593	-0.508594	-0.0948129	-0.277102	-0.114942	-0.223017	-0.229225	-0.238631	-0.149334	-0.400352	-0.0681972	-0.349292	0.323849	-0.27174	0.0420379	-0.119365	-0.194822	-0.171892	0.132375	-0.0369966	-0.132131	-0.00756194	-0.0916491	-0.179149	-0.227411	-0.374997	-0.328221	-0.170843	-0.271128	-0.0583173	-0.219892	0.326997	-0.227936	0.0654555	-0.120015	-0.272729	-0.181568	0.132944
	Nblocks_MVPA_D5T100_wei	-0.156996	-0.305977	-0.0913051	-0.156648	-0.347273	-0.507057	-0.165534	-0.255619	-0.0801533	-0.187838	-0.333508	-0.577627	-0.159317	-0.231375	-0.0078814	-0.234566	-0.283168	-0.301745	-0.160132	-0.415578	-0.0933961	-0.406691	0.310856	-0.256665	0.125861	-0.120836	-0.200908	-0.158441	0.290542	0.0514628	-0.180485	-0.193614	-0.051411	-0.101586	-0.238543	-0.339258	-0.429692	-0.16292	-0.345182	-0.0559331	-0.320265	0.338909	-0.240112	0.0830699	-0.169139	-0.248409	-0.182106	0.258449
	Nblocks_MVPA_D1T100_wei	-0.0857143	-0.243031	-0.176829	-0.242334	-0.258885	-0.518118	-0.0855401	-0.120732	-0.200871	-0.143728	-0.265854	-0.419338	-0.0793621	-0.454597	-0.0350844	-0.322702	-0.202627	-0.40394	-0.0648084	-0.277352	0.0146341	-0.177526	0.267247	-0.247561	-0.0710639	-0.171704	-0.15647	-0.284013	-0.0362207	-0.0618264	-0.0286038	-0.00802204	-0.0601589	-0.200523	-0.152962	-0.265679	-0.41446	-0.0885017	-0.170732	0.0343206	-0.0454704	0.27892	-0.184495	-0.0495098	-0.0867839	-0.185406	-0.231181	0.0140183
	Nblocks_INB_D30T40_wei	-0.333798	-0.471429	0.167073	-0.237631	-0.246341	-0.377526	-0.376307	-0.41446	0.142509	-0.25993	-0.247909	-0.412718	-0.395497	-0.130206	0.281801	-0.11576	-0.153846	-0.0883677	-0.352265	-0.483624	-0.247561	-0.451916	0.280836	-0.369861	-0.00802204	-0.194069	-0.369095	-0.423872	-0.0508063	-0.313508	-0.0503201	-0.000567215	0.148938	0.152439	-0.309756	-0.242857	-0.357491	-0.3777	-0.387979	-0.226132	-0.370732	0.29878	-0.336934	-0.0725225	-0.0956973	-0.373972	-0.444616	-0.1038
	Nblocks_INB_D20T40_wei	-0.22561	-0.293902	-0.0491289	-0.213066	-0.275784	-0.433798	-0.223345	-0.162892	-0.0702091	-0.212718	-0.247038	-0.380662	-0.203752	-0.631707	0.0512195	-0.459662	-0.190244	-0.315009	-0.229965	-0.292334	-0.164111	-0.209582	0.29669	-0.412195	-0.285633	-0.236691	-0.222915	-0.444129	-0.300543	-0.173001	-0.0874321	0.0548578	0.170342	-0.0348432	-0.304878	-0.268815	-0.347038	-0.245993	-0.179094	-0.110627	-0.0651568	0.291115	-0.333101	-0.244146	-0.271372	-0.216604	-0.385625	-0.248359
	Nblocks_INB_D10T40_wei	-0.220557	-0.202787	-0.256969	-0.190767	-0.391115	-0.281707	-0.215157	-0.171603	-0.238153	-0.243728	-0.370035	-0.309756	-0.176173	-0.347655	-0.184991	-0.297373	-0.317636	-0.153283	-0.225436	-0.232056	-0.192857	-0.205923	0.246864	-0.377875	-0.24058	-0.218864	-0.106555	-0.307836	-0.203792	-0.0945628	-0.179483	0.0179078	0.0336468	-0.25453	-0.214634	-0.389024	-0.179268	-0.241463	-0.149652	-0.15784	-0.0837979	0.245645	-0.317247	-0.155174	-0.218216	-0.11442	-0.318208	-0.161332
	Nblocks_LIGB_D10T40_100_wei	-0.248932	-0.201462	-0.0488738	-0.123018	-0.338782	-0.218572	-0.238139	-0.208306	-0.0366773	-0.151974	-0.352032	-0.317285	-0.197794	-0.140403	-0.0472738	-0.196659	-0.377529	-0.0632524	-0.219625	-0.250336	-0.0601929	-0.191108	0.480578	-0.30114	0.0580858	-0.0925947	-0.397301	-0.0819892	0.102956	0.123514	0.0632255	-0.01754	-0.201538	-0.0701958	-0.135741	-0.335711	-0.20427	-0.185141	-0.307282	-0.000614213	-0.312898	0.504532	-0.313336	-0.0107687	-0.218556	-0.387731	-0.0714652	0.0588201
	Nblocks_LIGB_D5T40_100_wei	-0.247756	-0.186405	-0.0707625	-0.210283	-0.270065	-0.111634	-0.237298	-0.119303	-0.086536	-0.0833987	-0.32488	-0.11695	-0.272267	-0.11741	0.0453308	-0.147067	-0.242421	-0.0252464	-0.197821	-0.149891	-0.0522876	-0.130109	0.375512	-0.111721	0.0564202	-0.111868	-0.322066	-0.127432	0.0622568	0.0667153	0.0618515	-0.0284533	0.174183	-0.116863	-0.0444444	-0.296035	-0.114858	-0.19085	-0.0894118	-0.0379085	-0.180566	0.351285	-0.135861	-0.0257782	-0.0665532	-0.283126	-0.0350195	0.00502594
	Nblocks_LIGB_D1T40_100_wei	-0.295819	-0.17108	-0.0552265	-0.21777	-0.173345	-0.120557	-0.259233	-0.0740418	-0.0876307	-0.110105	-0.216202	-0.0902439	-0.280488	-0.384053	0.0489681	-0.358349	-0.152908	-0.110882	-0.249652	-0.191463	-0.162369	-0.15122	0.290767	-0.168815	-0.174945	-0.194879	-0.228264	-0.232963	-0.225022	-0.14545	0.100073	0.139778	0.120642	-0.0824042	-0.129094	-0.191463	-0.150697	-0.237108	-0.131185	-0.132404	-0.158885	0.252091	-0.224564	-0.19893	-0.108824	-0.165958	-0.15015	-0.247711
	Nblocks_TSIBday_wei	0.198432	0.0611498	-0.254355	0.145122	-0.170732	0.0651568	0.166202	0.0231707	-0.236411	0.135889	-0.164111	0.0648084	0.195497	0.367355	-0.234146	0.467542	-0.0776735	0.0131332	0.212021	0.170557	0.0815331	0.0555749	-0.276132	0.474216	0.839073	0.385787	0.290657	0.331983	0.969208	0.64152	0.0490236	-0.492424	0.0360791	-0.26777	0.28223	-0.171429	0.120035	0.199652	0.143728	0.0606272	0.0317073	-0.266028	0.456969	0.75156	0.364557	0.24448	0.353861	0.927559
	Nblocks_TOINday_wei	-0.519686	-0.12439	0.104878	-0.314111	-0.2723	-0.0850174	-0.482056	-0.0470383	0.093554	-0.20662	-0.260105	-0.0101045	-0.489118	-0.430769	0.151407	-0.457036	-0.346154	-0.072045	-0.476481	-0.108014	-0.384495	-0.00592334	0.267422	-0.227003	-0.3302	-0.107366	-0.284013	-0.306377	-0.410745	-0.168625	0.0853253	0.271048	0.206097	0.08223	-0.171254	-0.289024	-0.0801394	-0.463589	-0.0160279	-0.363763	0.058885	0.216899	-0.237282	-0.337331	-0.117251	-0.218387	-0.227129	-0.395673
	Nblocks_TLIGday_wei	-0.387805	-0.118815	-0.0243902	-0.262892	-0.253484	-0.192334	-0.356969	-0.0224739	-0.0362369	-0.165679	-0.256794	-0.0919861	-0.335272	-0.486492	0.0369606	-0.424015	-0.287992	-0.190244	-0.346167	-0.108537	-0.252265	0.00749129	0.301394	-0.248955	-0.326959	-0.112876	-0.270724	-0.319018	-0.405721	-0.157929	0.10218	0.270399	0.146587	-0.0482578	-0.121777	-0.27439	-0.152787	-0.346516	-0.0289199	-0.229617	0.0752613	0.253136	-0.237456	-0.301515	-0.0770602	-0.215226	-0.222591	-0.364395
	Nblocks_TMODday_wei	-0.101394	-0.097561	-0.193206	-0.148258	-0.200523	-0.34669	-0.0919861	-0.000174216	-0.20662	-0.0900697	-0.21115	-0.227003	-0.0529081	-0.481238	-0.121013	-0.29606	-0.161726	-0.345216	-0.0851916	-0.106794	-0.0348432	-0.0109756	0.186063	-0.205575	-0.296491	-0.193096	-0.0780326	-0.21384	-0.309132	-0.133133	-0.0757637	0.0655538	-0.0445922	-0.201045	-0.0778746	-0.210105	-0.254878	-0.110627	-0.0407666	-0.0318815	0.0986063	0.163066	-0.141638	-0.229236	-0.104773	-0.0777116	-0.147557	-0.235232
	Nblocks_TVIGday_wei	-0.159408	-0.293206	0.0336237	-0.311672	-0.173519	-0.435192	-0.186237	-0.306794	0.0280488	-0.359756	-0.183972	-0.458537	-0.116323	-0.197373	0.101501	-0.283677	-0.127205	-0.223452	-0.176655	-0.382578	0.025784	-0.278397	0.470209	-0.395645	-0.282554	-0.266186	-0.427923	-0.353213	-0.192124	-0.319342	-0.255652	0.0540475	-0.201395	0.0195122	-0.287108	-0.189024	-0.353833	-0.194077	-0.352265	0.028223	-0.24007	0.451742	-0.332404	-0.279637	-0.302974	-0.43734	-0.366988	-0.168301
	Nblocks_TINday_wei	-0.515505	-0.122822	0.111498	-0.314111	-0.260453	-0.0810105	-0.477526	-0.0477352	0.100523	-0.207317	-0.247561	-0.00696864	-0.484803	-0.424953	0.156473	-0.455722	-0.338462	-0.0652908	-0.472648	-0.105923	-0.383275	-0.00278746	0.259233	-0.229965	-0.339276	-0.112228	-0.277854	-0.301677	-0.422251	-0.174459	0.084353	0.274451	0.202286	0.0891986	-0.171777	-0.277526	-0.0773519	-0.459756	-0.0172474	-0.363415	0.0587108	0.208885	-0.237979	-0.345758	-0.120006	-0.211418	-0.22486	-0.406531
	ENMO_fullRecordingMean	-0.374739	-0.215854	-0.137108	-0.148432	-0.442857	-0.38223	-0.36324	-0.14338	-0.122997	-0.203136	-0.437805	-0.387456	-0.279174	-0.501126	-0.109756	-0.360413	-0.414822	-0.261726	-0.37561	-0.34216	-0.227003	-0.221254	0.462718	-0.337108	-0.164411	-0.1824	-0.334738	-0.288226	-0.155336	-0.146098	-0.00218783	0.107204	-0.142776	-0.137805	-0.210105	-0.452787	-0.290418	-0.375784	-0.281882	-0.184843	-0.149129	0.452613	-0.321254	-0.145126	-0.246576	-0.35501	-0.27202	-0.12341
	IS_interdailystability	0.115505	-0.0932056	-0.279268	-0.239721	-0.00156794	-0.13676	0.189373	-0.0621951	-0.288676	-0.1777	-0.0184669	-0.0493031	0.0904315	-0.412758	-0.268856	-0.406942	-0.0611632	-0.260788	0.14338	-0.0837979	0.211324	-0.0515679	0.194077	-0.250523	-0.369257	-0.225508	-0.0182319	-0.15566	-0.395511	-0.222105	-0.000405154	0.204603	-0.385763	-0.286063	-0.199303	-0.00923345	-0.16446	0.184843	-0.114286	0.257143	-0.0496516	0.164634	-0.281185	-0.291792	-0.201685	0.0133706	-0.0890528	-0.342841
	IV_intradailyvariability	0.0705575	0.093554	0.268118	-0.0505226	0.316725	0.337282	0.0360627	0.0614983	0.23885	0.0418118	0.321429	0.505749	0.0268293	0.285178	0.278612	0.288555	0.271857	0.202064	0.074216	0.340244	-0.0743902	0.30993	-0.429965	0.344948	-0.0956973	0.15096	0.136861	0.0535613	-0.160198	-0.0166113	-0.00202577	0.0726845	0.149262	0.267247	0.184146	0.324564	0.351045	0.0407666	0.315157	-0.122997	0.322997	-0.438676	0.405226	-0.0610161	0.255976	0.192213	0.129244	-0.116765
	AD_L5hr_ENMO_mg24hr	-0.016899	-0.0686411	-0.710105	0.0696864	-0.668641	-0.236585	0.0182927	-0.0108014	-0.683624	0.0583624	-0.656794	-0.269861	-0.0529081	-0.288743	-0.622514	-0.102439	-0.55985	-0.222702	-0.00191638	-0.102265	0.060453	-0.112718	0.127526	-0.151916	0.333441	0.039462	0.126975	-0.0997488	0.235394	0.200875	0.18629	-0.0138563	-0.214124	-0.697909	-0.121951	-0.650871	-0.202787	-0.00801394	-0.0240418	0.0850174	0.00888502	0.128223	-0.136063	0.333928	0.0465927	0.0888943	-0.073819	0.233936
	WE_L5hr_ENMO_mg24hr	-0.144774	-0.0303136	-0.547213	0.0339721	-0.633449	-0.165679	-0.0890244	0.0135889	-0.523693	0.0292683	-0.582753	-0.233972	-0.201876	-0.271857	-0.494934	-0.202251	-0.624765	-0.125328	-0.129617	-0.0597561	-0.0529617	-0.0416376	0.161847	-0.208885	0.213192	-0.0287659	0.0584231	-0.0911595	0.126489	0.148529	0.165708	0.0503201	-0.106129	-0.558711	-0.0527875	-0.637108	-0.0876307	-0.0996516	-0.0214286	-0.00174216	-0.00452962	0.147735	-0.178397	0.190179	-0.0647435	0.0304688	-0.0931043	0.115469
	WD_L5hr_ENMO_mg24hr	0.000522648	-0.135366	-0.700871	0.0229965	-0.643031	-0.25453	0.030662	-0.062892	-0.675958	0.0203833	-0.642857	-0.273519	-0.0382739	-0.294747	-0.582927	-0.0878049	-0.509944	-0.252908	0.0132404	-0.161847	0.0891986	-0.161847	0.13885	-0.144251	0.333279	0.0234179	0.132161	-0.12503	0.248521	0.173325	0.146747	-0.0815979	-0.25377	-0.681185	-0.198258	-0.618815	-0.247909	0.00348432	-0.0533101	0.111498	-0.00679443	0.14547	-0.14007	0.344624	0.0514545	0.0962684	-0.0790049	0.247549
	WWE_L5hr_ENMO_mg24hr	-0.119441	0.154288	-0.366773	0.125103	-0.422268	-0.156205	-0.0932178	0.215969	-0.38681	0.229908	-0.392212	-0.124668	-0.126753	-0.253976	-0.210911	-0.235305	-0.405592	-0.154618	-0.091911	0.0661236	-0.0622904	0.105066	0.0623775	-0.0993161	0.203736	0.0113457	0.0155598	-0.0716399	0.123506	0.191661	0.330808	0.118319	0.113237	-0.388204	0.152807	-0.426798	-0.0842445	-0.0964412	0.102017	-0.0340637	0.13852	0.0530557	-0.0656009	0.232992	0.0417359	-0.0020261	-0.07788	0.159974
	WWD_L5hr_ENMO_mg24hr	-0.015331	-0.0224739	-0.490418	0.174216	-0.441812	-0.143902	0.00818815	-0.00209059	-0.481533	0.116202	-0.452265	-0.214286	-0.0277674	-0.045591	-0.339775	0.0870544	-0.320638	-0.113508	-0.0102787	-0.0890244	0.038676	-0.0844948	0.134843	-0.0933798	0.344786	0.0465927	0.122275	-0.063447	0.318208	0.100073	0.13443	-0.159387	-0.302416	-0.463763	-0.0635889	-0.431359	-0.170732	-0.00087108	-0.0228223	0.0780488	-0.00696864	0.149129	-0.0817073	0.338627	-0.00737379	0.0991856	-0.0726845	0.282716
	AD_L5_ENMO_mg24hr	-0.231359	-0.14669	0.0407666	-0.135714	-0.24547	0.206969	-0.223868	-0.08223	0.0259582	-0.0196864	-0.215679	0.295122	-0.323265	-0.0414634	0.0767355	0.0864916	-0.243527	0.145216	-0.208014	0.0121951	-0.293728	-0.0247387	-0.181707	0.296516	0.342355	0.186452	-0.0219593	-0.0822462	0.270886	0.23588	0.250304	0.0213111	0.266337	0.0196864	0.0372822	-0.236063	0.240418	-0.187979	0.0768293	-0.254704	0.0461672	-0.153833	0.241289	0.295519	0.236205	-0.0128844	0.028928	0.265538
	AD_M5_ENMO_mg24hr	-0.169512	-0.147038	-0.18223	-0.133275	-0.248258	-0.349129	-0.150697	-0.133798	-0.177352	-0.213937	-0.260453	-0.401045	-0.0686679	-0.367917	-0.139962	-0.374484	-0.225516	-0.246717	-0.172125	-0.297038	-0.000348432	-0.18885	0.481707	-0.371603	-0.309294	-0.230532	-0.276882	-0.236853	-0.231829	-0.211571	-0.132323	0.0678227	-0.265364	-0.180488	-0.205401	-0.264111	-0.278746	-0.157317	-0.297909	0.0337979	-0.190767	0.458362	-0.358711	-0.266186	-0.314318	-0.278514	-0.261648	-0.198282
	AD_M5hr_ENMO_mg24hr	0.00487805	0.217247	0.583624	0.170732	0.571951	0.392334	-0.0195122	0.0923345	0.5723	0.0721254	0.591812	0.363589	0.100938	0.509193	0.500188	0.392495	0.475235	0.380863	-0.0212544	0.202787	-0.200697	0.212892	-0.427178	0.40993	-0.0995867	0.148367	0.0999109	0.347055	-0.0136942	0.04481	-0.121789	-0.132161	0.0791309	0.610453	0.21446	0.581882	0.35453	-0.00836237	0.0583624	-0.243554	0.0783972	-0.428397	0.407491	-0.117413	0.113362	0.130303	0.265214	-0.0221214
	AD_mean_ENMO_mg24hr	-0.353833	-0.202439	-0.146341	-0.14669	-0.434321	-0.383275	-0.340767	-0.123868	-0.135366	-0.183101	-0.430488	-0.379791	-0.263415	-0.521388	-0.114259	-0.375985	-0.400188	-0.277486	-0.352265	-0.331707	-0.206794	-0.212718	0.453136	-0.333101	-0.157605	-0.180131	-0.331659	-0.29325	-0.154688	-0.133782	0.0161251	0.118548	-0.147722	-0.15	-0.193554	-0.443902	-0.291812	-0.354007	-0.273171	-0.165854	-0.13554	0.444774	-0.314808	-0.131513	-0.228264	-0.354686	-0.275099	-0.115793
	AD_mean_ENMO_mg6am	-0.363763	-0.106272	-0.0250871	-0.0221254	-0.403484	0.171951	-0.352613	-0.0226481	-0.0385017	0.0792683	-0.390592	0.270035	-0.383302	-0.124765	0.0288931	0.034334	-0.358161	0.148218	-0.331359	-0.0116725	-0.430314	-0.00226481	-0.141812	0.217422	0.403614	0.274289	-0.0683089	-0.081922	0.233287	0.230856	0.470707	0.130703	0.0768607	-0.0372822	0.041115	-0.396167	0.163763	-0.339721	0.0686411	-0.416028	0.0991289	-0.132927	0.186237	0.384491	0.387084	-0.0713099	0.00623936	0.254193
	AD_MVPA_E1M_T100_ENMO24hr	-0.192683	-0.245993	-0.147387	-0.179443	-0.339721	-0.515331	-0.189547	-0.161847	-0.149652	-0.194425	-0.336411	-0.489721	-0.133583	-0.438274	-0.0673546	-0.319512	-0.278987	-0.377861	-0.194774	-0.334495	-0.0836237	-0.230488	0.365331	-0.321777	-0.122599	-0.186938	-0.254842	-0.29163	-0.0631229	-0.109472	-0.0927802	0.00559112	-0.175936	-0.154355	-0.206794	-0.347909	-0.405401	-0.205923	-0.249652	-0.0567944	-0.121254	0.360801	-0.257317	-0.108824	-0.195203	-0.288886	-0.277368	-0.0274694
	AD_MVPA_E5M_T100_ENMO24hr	-0.213589	-0.252962	-0.14216	-0.174739	-0.36446	-0.521777	-0.216551	-0.189373	-0.141812	-0.210801	-0.357666	-0.523868	-0.147655	-0.389306	-0.0686679	-0.304315	-0.315009	-0.354597	-0.218118	-0.35453	-0.0942509	-0.259233	0.383449	-0.327352	-0.079167	-0.172352	-0.268779	-0.275261	-0.00121546	-0.0958593	-0.0966696	-0.00364638	-0.169045	-0.150871	-0.211498	-0.369861	-0.420732	-0.22561	-0.281533	-0.0662021	-0.168815	0.382927	-0.274042	-0.0778705	-0.199741	-0.304121	-0.278989	0.0213111
	AD_MVPA_E5S_B10M80_T100_ENMO24hr	-0.164009	-0.240697	-0.134466	-0.137516	-0.342658	-0.345272	-0.190153	-0.228758	-0.0899346	-0.202527	-0.351634	-0.483573	-0.0912248	-0.188456	-0.0856875	-0.197654	-0.210324	-0.210324	-0.185011	-0.442789	-0.0965577	-0.382919	0.330545	-0.205752	0.129945	-0.0154831	-0.235571	-0.158398	0.216359	-0.0294261	-0.0176719	0.0342088	-0.181807	-0.148148	-0.225185	-0.357037	-0.320087	-0.198519	-0.358693	-0.0875817	-0.306405	0.316514	-0.211765	0.110003	-0.0560149	-0.298407	-0.18596	0.192364
	AD_MVPA_E5S_B1M80_T100_ENMO24hr	-0.216376	-0.29547	-0.176655	-0.170732	-0.43101	-0.488502	-0.214808	-0.230139	-0.165854	-0.212892	-0.421603	-0.543206	-0.173734	-0.364165	-0.0896811	-0.283677	-0.352158	-0.306942	-0.221777	-0.424739	-0.12892	-0.343728	0.364111	-0.283449	0.0441617	-0.127299	-0.22956	-0.21773	0.131675	-0.0418929	-0.063447	-0.0470788	-0.18826	-0.184495	-0.25	-0.437108	-0.399129	-0.223693	-0.336063	-0.0879791	-0.24338	0.372822	-0.254181	0.0321692	-0.166842	-0.280864	-0.22875	0.136699
	AD_MVPA_E5S_B5M80_T100_ENMO24hr	-0.150723	-0.273567	-0.146367	-0.173549	-0.369751	-0.416797	-0.16536	-0.249521	-0.117791	-0.218156	-0.366092	-0.527792	-0.113717	-0.213549	-0.0651154	-0.225371	-0.252205	-0.239632	-0.163966	-0.430563	-0.0918278	-0.383865	0.317825	-0.215717	0.135262	-0.072048	-0.210147	-0.178702	0.265419	0.00413324	-0.0984683	-0.0738309	-0.168261	-0.160307	-0.233316	-0.379334	-0.360864	-0.172155	-0.343962	-0.070744	-0.294302	0.316257	-0.204217	0.113705	-0.116784	-0.263646	-0.198314	0.251155
	AD_MVPA_E5S_T100_ENMO24hr	-0.167596	-0.168641	-0.16115	-0.123171	-0.29007	-0.410105	-0.165331	-0.102091	-0.161324	-0.163763	-0.29007	-0.38101	-0.0829268	-0.42045	-0.114822	-0.266041	-0.240901	-0.317824	-0.172648	-0.250697	-0.0980836	-0.149826	0.292857	-0.25122	-0.165708	-0.169111	-0.190017	-0.227129	-0.115307	-0.0987764	-0.0931043	0.0179078	-0.176666	-0.161847	-0.148606	-0.297561	-0.301916	-0.185192	-0.197213	-0.0794425	-0.0644599	0.281882	-0.197038	-0.125517	-0.169597	-0.217333	-0.208492	-0.0624747
	WD_L5_ENMO_mg24hr	-0.238153	-0.170035	0.033101	-0.129268	-0.257317	0.213937	-0.233624	-0.108885	0.0240418	-0.0221254	-0.2277	0.288676	-0.324953	-0.026454	0.0485929	0.102627	-0.254409	0.15591	-0.211498	-0.00400697	-0.295296	-0.0414634	-0.175436	0.272822	0.364719	0.197472	-0.0247144	-0.0927802	0.283851	0.246739	0.260838	0.0172595	0.262932	0.010453	0.0311847	-0.241812	0.238328	-0.190941	0.0444251	-0.255575	0.0181185	-0.141463	0.211847	0.317559	0.25711	-0.0149913	0.0161251	0.273317
	WD_M5_ENMO_mg24hr	-0.142334	-0.198084	-0.160627	-0.253136	-0.209233	-0.394599	-0.118815	-0.13885	-0.173171	-0.2223	-0.240767	-0.388153	-0.0889306	-0.458161	-0.0827392	-0.442777	-0.181426	-0.3197	-0.130836	-0.312369	0.0517422	-0.212195	0.477875	-0.364286	-0.327121	-0.285633	-0.293088	-0.262296	-0.265214	-0.171704	-0.162791	0.0386516	-0.223366	-0.174564	-0.236934	-0.222997	-0.341289	-0.124913	-0.292683	0.0710801	-0.186237	0.458014	-0.348606	-0.287092	-0.277044	-0.29699	-0.24139	-0.228588
	WD_M5hr_ENMO_mg24hr	0.0167247	0.238676	0.5223	0.186063	0.544251	0.38101	0.00662021	0.130139	0.516376	0.0803136	0.577178	0.334495	0.109568	0.431144	0.441651	0.319512	0.430957	0.349906	-0.0120209	0.170383	-0.166725	0.209059	-0.400348	0.347387	-0.158901	0.114334	0.106555	0.320639	-0.109635	-0.0611782	-0.0717122	-0.0508063	0.00883736	0.556794	0.162021	0.557491	0.341463	0.00801394	0.0573171	-0.192509	0.0994774	-0.395645	0.341638	-0.146747	0.0903492	0.134841	0.234746	-0.103314
	WD_mean_ENMO_mg24hr	-0.322125	-0.195122	-0.156969	-0.22108	-0.423519	-0.366551	-0.303484	-0.0905923	-0.158362	-0.165854	-0.430314	-0.3223	-0.272045	-0.565854	-0.103752	-0.406754	-0.390807	-0.318199	-0.301568	-0.286411	-0.171777	-0.183624	0.4223	-0.298084	-0.119682	-0.151608	-0.34981	-0.316425	-0.15485	-0.0699295	0.097642	0.181752	-0.0792119	-0.181533	-0.159756	-0.433624	-0.2777	-0.304878	-0.216028	-0.135017	-0.101742	0.414111	-0.280314	-0.0968317	-0.130865	-0.364167	-0.251276	-0.113524
	WD_mean_ENMO_mg6am	-0.33101	-0.157317	-0.0547038	-0.0616725	-0.4	0.132404	-0.31899	-0.0764808	-0.0675958	0.0472125	-0.389373	0.231882	-0.366417	-0.126079	0.00187617	0.0245779	-0.355159	0.111257	-0.296167	-0.0547038	-0.386934	-0.0651568	-0.136934	0.178049	0.416417	0.259865	-0.0752775	-0.120006	0.242849	0.225346	0.459039	0.117738	0.0825361	-0.06777	-0.00209059	-0.386063	0.113589	-0.30453	0.0144599	-0.375087	0.0409408	-0.119686	0.142857	0.396969	0.389028	-0.0788461	-0.0302245	0.260838
	WD_MVPA_E1M_T100_ENMO24hr	-0.202265	-0.268118	-0.130836	-0.212021	-0.340941	-0.532927	-0.2	-0.183275	-0.134495	-0.21446	-0.346516	-0.510279	-0.154597	-0.452908	-0.0649156	-0.337711	-0.28743	-0.395685	-0.200174	-0.358885	-0.0752613	-0.269686	0.408362	-0.360279	-0.143181	-0.183048	-0.314966	-0.299084	-0.104124	-0.111903	-0.0864598	0.0485374	-0.155343	-0.144077	-0.224564	-0.350523	-0.42108	-0.213763	-0.281882	-0.0486063	-0.179617	0.407317	-0.303833	-0.151446	-0.193258	-0.345691	-0.280933	-0.0862977
	WD_MVPA_E5M_T100_ENMO24hr	-0.231717	-0.248269	-0.10706	-0.198615	-0.360643	-0.535389	-0.233373	-0.170478	-0.116207	-0.195653	-0.362821	-0.521538	-0.181903	-0.420001	-0.0309583	-0.337821	-0.304611	-0.387166	-0.228407	-0.36404	-0.099743	-0.281981	0.40568	-0.336687	-0.0683927	-0.134111	-0.329646	-0.28605	-0.0212309	-0.0712289	-0.038167	0.0584255	-0.141485	-0.124396	-0.206629	-0.365695	-0.434775	-0.23947	-0.286598	-0.0753517	-0.19513	0.404112	-0.293305	-0.0931891	-0.145051	-0.363736	-0.283376	-0.0122361
	WD_MVPA_E5S_B10M80_T100_ENMO24hr	-0.258239	-0.179425	-0.108631	-0.127463	-0.396687	-0.295902	-0.267132	-0.141761	-0.0613775	-0.16687	-0.391282	-0.409765	-0.199812	-0.239061	-0.0640376	-0.232113	-0.307418	-0.187794	-0.277245	-0.379425	-0.202964	-0.305841	0.308806	-0.180645	0.102263	-0.0172735	-0.234125	-0.131133	0.175249	-0.00121645	0.0130565	0.0472792	-0.115303	-0.12415	-0.195641	-0.416042	-0.263121	-0.281953	-0.254926	-0.191979	-0.210985	0.28143	-0.183435	0.0810154	-0.0639851	-0.294392	-0.136323	0.152705
	WD_MVPA_E5S_B1M80_T100_ENMO24hr	-0.258711	-0.308188	-0.105575	-0.194948	-0.412369	-0.475261	-0.260453	-0.228049	-0.095993	-0.212892	-0.406969	-0.521777	-0.221201	-0.377486	-0.0337711	-0.29212	-0.350281	-0.290056	-0.262892	-0.436063	-0.164286	-0.343206	0.374042	-0.288328	0.0462685	-0.0940767	-0.281258	-0.227777	0.10769	-0.026497	-0.0206628	-0.00170164	-0.141155	-0.11899	-0.251045	-0.42108	-0.385714	-0.268293	-0.328746	-0.129965	-0.243031	0.385192	-0.259408	0.0143424	-0.127299	-0.335562	-0.225022	0.102666
	WD_MVPA_E5S_B5M80_T100_ENMO24hr	-0.250218	-0.280537	-0.0679561	-0.186444	-0.381077	-0.408608	-0.262241	-0.226346	-0.0414706	-0.223035	-0.377418	-0.504966	-0.216926	-0.257647	0.00638018	-0.271158	-0.296491	-0.211297	-0.267817	-0.444328	-0.186618	-0.377766	0.350235	-0.228611	0.0678337	-0.111759	-0.267526	-0.176108	0.197828	-0.0342815	-0.106411	-0.0699408	-0.11312	-0.0805018	-0.262589	-0.396062	-0.355463	-0.276355	-0.32131	-0.170413	-0.281234	0.336818	-0.221119	0.0318502	-0.154713	-0.319569	-0.176432	0.176595
	WD_MVPA_E5S_T100_ENMO24hr	-0.189199	-0.241638	-0.167944	-0.20784	-0.340767	-0.453833	-0.180662	-0.155226	-0.167422	-0.218118	-0.343206	-0.425958	-0.130019	-0.476735	-0.119137	-0.320826	-0.283865	-0.354972	-0.190592	-0.317422	-0.0909408	-0.215679	0.352613	-0.312718	-0.17138	-0.190989	-0.243983	-0.270399	-0.14545	-0.1132	-0.0986144	0.0294141	-0.161586	-0.176481	-0.214808	-0.353136	-0.341638	-0.203833	-0.239199	-0.0672474	-0.114983	0.345645	-0.257666	-0.148691	-0.188721	-0.274138	-0.23426	-0.103314
	WE_L5_ENMO_mg24hr	-0.194948	-0.121429	0.045122	-0.13676	-0.230139	0.210105	-0.183275	-0.0700348	0.0254355	-0.0292683	-0.198432	0.293554	-0.284991	-0.00206379	0.110882	0.101313	-0.219512	0.162101	-0.173693	0.0383275	-0.278571	0.0010453	-0.205052	0.331359	0.38287	0.207682	0.0109391	-0.0376793	0.342679	0.272182	0.23507	-0.0311968	0.244852	0.0240418	0.0515679	-0.232404	0.248955	-0.148955	0.108885	-0.243554	0.0651568	-0.185017	0.290592	0.335548	0.237663	0.0149913	0.0674986	0.347541
	WE_M5_ENMO_mg24hr	-0.170557	-0.0452962	-0.20993	-0.011324	-0.235192	-0.29338	-0.142334	-0.045993	-0.197038	-0.110976	-0.227352	-0.354181	-0.0514071	-0.299625	-0.179174	-0.322326	-0.244653	-0.234522	-0.170906	-0.207317	-0.0198606	-0.0994774	0.398606	-0.314983	-0.248683	-0.154526	-0.189693	-0.174297	-0.160846	-0.144802	-0.0921319	0.0929422	-0.232447	-0.208362	-0.0916376	-0.24338	-0.241812	-0.141115	-0.234146	0.0271777	-0.114286	0.370557	-0.31115	-0.205251	-0.260676	-0.182813	-0.217081	-0.133296
	WE_M5hr_ENMO_mg24hr	-0.0801394	0.0966899	0.575784	0.0973868	0.471951	0.355401	-0.119512	-0.0419861	0.563763	0.0278746	0.465854	0.347213	0.00168856	0.560038	0.496623	0.441463	0.403189	0.390619	-0.0925087	0.174739	-0.284146	0.130662	-0.378397	0.430836	0.0858115	0.238311	0.0256867	0.290333	0.183372	0.198606	-0.0867839	-0.167977	0.115859	0.580836	0.250697	0.471951	0.310627	-0.0958188	-0.00365854	-0.338502	-0.0313589	-0.38885	0.422822	0.02909	0.196175	0.0582634	0.214974	0.142695
	WE_mean_ENMO_mg24hr	-0.341115	-0.100523	-0.123345	-0.0505226	-0.37892	-0.320035	-0.309582	-0.0583624	-0.117073	-0.14007	-0.34338	-0.32561	-0.24334	-0.400563	-0.0934334	-0.322514	-0.394184	-0.193058	-0.340941	-0.239024	-0.216551	-0.10662	0.382056	-0.287456	-0.15647	-0.147719	-0.267644	-0.251114	-0.11952	-0.171704	0.0243902	0.0937525	-0.181936	-0.116551	-0.1277	-0.38676	-0.241463	-0.317247	-0.197735	-0.156446	-0.0489547	0.363589	-0.274739	-0.120817	-0.251762	-0.272841	-0.271534	-0.0734949
	WE_mean_ENMO_mg6am	-0.397213	0.00505226	0.0442509	0.0663763	-0.349129	0.259756	-0.380662	0.0592334	0.0266551	0.143554	-0.335017	0.347561	-0.390994	-0.0660413	0.069606	0.103377	-0.344278	0.221951	-0.368293	0.0996516	-0.465679	0.139199	-0.135192	0.313066	0.3994	0.344137	-0.0785188	0.00591524	0.238635	0.268455	0.500851	0.166194	0.0365656	0.03223	0.16324	-0.358014	0.265157	-0.363415	0.139895	-0.443031	0.17439	-0.143031	0.279617	0.364395	0.375901	-0.0749564	0.0837047	0.251924
	WE_MVPA_E1M_T100_ENMO24hr	-0.187631	-0.0341463	-0.170035	0.0181185	-0.292509	-0.320383	-0.187805	-0.0175958	-0.162892	-0.0738676	-0.270557	-0.33554	-0.067167	-0.309944	-0.137899	-0.197373	-0.262289	-0.237711	-0.191115	-0.138153	-0.110453	-0.0273519	0.256272	-0.196864	-0.104935	-0.0825703	-0.141561	-0.164411	-0.0530751	-0.0723604	-0.0190422	0.0718742	-0.165396	-0.167422	-0.0280488	-0.292334	-0.228571	-0.18223	-0.138153	-0.0736934	0.00783972	0.244774	-0.155575	-0.0610161	-0.140426	-0.161825	-0.192286	-0.00656349
	WE_MVPA_E5M_T100_ENMO24hr	-0.174049	-0.0999172	-0.186506	0.00566227	-0.302888	-0.362037	-0.172743	-0.0783135	-0.186855	-0.0799686	-0.291215	-0.411778	-0.0500962	-0.330128	-0.117079	-0.258924	-0.241944	-0.268118	-0.176401	-0.234418	-0.0777037	-0.130145	0.325885	-0.234505	-0.0841133	-0.134435	-0.152506	-0.180382	0.00575341	-0.119849	-0.0370325	0.023743	-0.231119	-0.184938	-0.0750033	-0.301842	-0.297051	-0.162551	-0.228146	-0.0283984	-0.101311	0.323446	-0.208894	-0.0482963	-0.208176	-0.174554	-0.210121	0.0393825
	WE_MVPA_E5S_B10M80_T100_ENMO24hr	0.0554657	-0.259906	-0.284884	-0.133509	-0.309861	-0.406659	0.0314661	-0.262395	-0.272884	-0.20053	-0.309328	-0.528435	0.0698712	-0.124661	-0.159024	-0.165896	-0.138406	-0.24894	0.0381327	-0.39786	0.115554	-0.421326	0.241329	-0.292795	0.160676	-0.184372	-0.116007	-0.263389	0.278581	-0.0518521	-0.14507	-0.145483	-0.148168	-0.295106	-0.228618	-0.302039	-0.369682	0.0326216	-0.375638	0.140353	-0.342305	0.273417	-0.267106	0.206748	-0.123438	-0.159898	-0.317305	0.303104
	WE_MVPA_E5S_B1M80_T100_ENMO24hr	-0.116028	-0.170383	-0.252439	-0.0425087	-0.341812	-0.380139	-0.110279	-0.152439	-0.246516	-0.125784	-0.320906	-0.463415	-0.0202627	-0.318949	-0.175797	-0.290994	-0.263415	-0.270544	-0.113937	-0.30453	-0.0247387	-0.232056	0.310453	-0.266551	0.00640143	-0.164735	-0.117089	-0.205737	0.111417	-0.0713881	-0.0563163	-0.0653918	-0.217286	-0.255052	-0.131359	-0.333798	-0.317422	-0.0965157	-0.309582	0.030662	-0.194774	0.328746	-0.251045	0.0564784	-0.209951	-0.148454	-0.251762	0.149826
	WE_MVPA_E5S_B5M80_T100_ENMO24hr	0.0355711	-0.228073	-0.27184	-0.112642	-0.288753	-0.401221	0.0334787	-0.228073	-0.259634	-0.184481	-0.270096	-0.521709	0.0724883	-0.178028	-0.17784	-0.225728	-0.176901	-0.275305	0.0329555	-0.355362	0.104446	-0.356931	0.258413	-0.272188	0.123834	-0.175249	-0.0803666	-0.212878	0.284567	-0.00640662	-0.149785	-0.161139	-0.173726	-0.281779	-0.189712	-0.274804	-0.356059	0.0524848	-0.354141	0.158675	-0.303923	0.299913	-0.266434	0.155786	-0.203958	-0.118811	-0.270619	0.299814
	WE_MVPA_E5S_T100_ENMO24hr	-0.167073	-0.0259582	-0.172125	0.0472125	-0.252613	-0.329443	-0.160976	0.00958188	-0.169338	-0.0405923	-0.23101	-0.31777	-0.0463415	-0.345216	-0.130582	-0.196435	-0.216886	-0.262289	-0.174564	-0.141812	-0.111324	-0.0240418	0.222997	-0.198084	-0.130378	-0.0909975	-0.126975	-0.182886	-0.0859736	-0.0918078	-0.00461875	0.0642574	-0.198395	-0.16324	-0.0186411	-0.253659	-0.237631	-0.170732	-0.1223	-0.0759582	0.0350174	0.206969	-0.149477	-0.0694433	-0.12973	-0.148697	-0.208654	-0.0299003
	WWD_L5_ENMO_mg24hr	-0.215331	-0.0233449	0.037108	0.00243902	-0.215505	0.251568	-0.205575	0.0587108	0.0236934	0.134495	-0.178746	0.351568	-0.290056	-0.0270169	0.0851782	0.150657	-0.212946	0.0902439	-0.201394	0.140244	-0.336237	0.0965157	-0.300697	0.315157	0.322097	0.280771	0.0973179	-0.00251195	0.255976	0.343165	0.215299	-0.000243092	0.374088	0.015331	0.16899	-0.202962	0.299477	-0.183972	0.220209	-0.309233	0.190592	-0.271951	0.305401	0.319504	0.340572	0.0947287	0.0971558	0.262783
	WWD_M5_ENMO_mg24hr	-0.0743902	-0.193206	-0.224913	-0.255226	-0.181359	-0.226307	-0.0829268	-0.152439	-0.21899	-0.256098	-0.227526	-0.236411	0.0333959	-0.40788	-0.23227	-0.351407	-0.130394	-0.241276	-0.0623693	-0.252962	0.0620209	-0.18223	0.33676	-0.270906	-0.201685	-0.200713	-0.158415	-0.231343	-0.172839	-0.0499959	-0.0683089	0.047403	-0.214367	-0.23885	-0.217073	-0.191986	-0.204878	-0.0667247	-0.266899	0.0642857	-0.183275	0.327178	-0.305401	-0.154688	-0.144478	-0.155342	-0.182238	-0.130054
	WWD_M5hr_ENMO_mg24hr	0.0538421	0.126067	0.34858	0.145496	0.473427	0.119707	0.0413835	0.0428646	0.324273	0.0760585	0.494076	0.0988848	0.121599	0.352599	0.351379	0.17902	0.405611	0.110527	0.0382471	0.101063	-0.0473079	0.110037	-0.211012	0.103589	-0.279277	-0.113948	0.0698598	0.133155	-0.167842	-0.116865	-0.229597	-0.231137	0.0664126	0.358948	0.204827	0.472556	0.136871	0.0473079	-0.0626416	-0.0665621	-0.0331939	-0.226172	0.146541	-0.266958	-0.0712375	0.11764	0.0336332	-0.171489
	WWD_mean_ENMO_mg24hr	-0.275087	-0.149303	-0.206446	-0.164634	-0.39216	-0.219861	-0.263763	-0.0763066	-0.200348	-0.169338	-0.400174	-0.223868	-0.178049	-0.479362	-0.199625	-0.333396	-0.342402	-0.192683	-0.264286	-0.218118	-0.183624	-0.133449	0.309408	-0.239895	-0.0982903	-0.170732	-0.215785	-0.232153	-0.136375	-0.0525889	0.0952111	0.125841	-0.119669	-0.219338	-0.153484	-0.404355	-0.165679	-0.264111	-0.179965	-0.154704	-0.095122	0.293902	-0.247213	-0.0678227	-0.123248	-0.218144	-0.164087	-0.0929422
	WWD_mean_ENMO_mg6am	-0.421603	-0.0111498	-0.0299652	0.0294425	-0.395993	0.226655	-0.380662	0.0566202	-0.0343206	0.130488	-0.373345	0.337108	-0.41182	-0.132083	0.0204503	0.073546	-0.391182	0.0579737	-0.385714	0.0379791	-0.482578	0.0601045	-0.144425	0.195993	0.401993	0.404262	-0.0691192	-0.04481	0.1918	0.231343	0.537963	0.182562	0.0595103	-0.0452962	0.0982578	-0.381359	0.178746	-0.367073	0.136411	-0.461324	0.16446	-0.154181	0.176307	0.4088	0.478486	-0.0704996	0.039624	0.199579
	WWD_MVPA_E1M_T100_ENMO24hr	-0.130412	-0.228504	-0.195836	-0.129105	-0.30717	-0.410053	-0.16038	-0.159944	-0.186253	-0.180504	-0.323722	-0.400035	-0.0227038	-0.359321	-0.152453	-0.237921	-0.221691	-0.29271	-0.140343	-0.314226	-0.0742225	-0.246624	0.272933	-0.24645	-0.082658	-0.142464	-0.140843	-0.196272	-0.0252026	-0.0689627	-0.0722042	-0.0210697	-0.11226	-0.197143	-0.171705	-0.321631	-0.298719	-0.176235	-0.255162	-0.0796237	-0.170659	0.266922	-0.20176	-0.063047	-0.108914	-0.175655	-0.176418	0.0215559
	WWD_MVPA_E5M_T100_ENMO24hr	-0.146467	-0.261654	-0.1828	-0.158055	-0.310534	-0.45247	-0.192123	-0.184804	-0.176091	-0.19465	-0.333624	-0.455345	-0.0326546	-0.352726	-0.128366	-0.26743	-0.231585	-0.317819	-0.153786	-0.346519	-0.0702274	-0.287096	0.284046	-0.269147	-0.0475766	-0.137705	-0.143135	-0.204571	0.0346085	-0.0230183	-0.0967742	-0.0347706	-0.0527127	-0.189771	-0.20345	-0.316198	-0.359763	-0.192559	-0.286225	-0.0819901	-0.215562	0.283698	-0.2302	-0.0445777	-0.0882639	-0.181966	-0.193224	0.0628141
	WWD_MVPA_E5S_B10M80_T100_ENMO24hr	-0.299379	-0.230251	-0.0107176	-0.0616264	-0.279552	-0.259724	-0.358684	-0.215782	0.0355468	-0.17702	-0.302952	-0.401197	-0.156704	-0.216264	-0.0505001	-0.180605	-0.191977	-0.168077	-0.335819	-0.401911	-0.164694	-0.28759	0.40084	-0.233287	-0.0364081	0.000746408	-0.322034	-0.220522	0.00373204	-0.00671767	0.00771288	0.142398	-0.008879	-0.0173268	-0.186487	-0.292591	-0.229715	-0.335641	-0.382798	-0.160586	-0.305095	0.371545	-0.270799	-0.0951255	-0.091974	-0.366418	-0.242417	-0.0470237
	WWD_MVPA_E5S_B1M80_T100_ENMO24hr	-0.202962	-0.287456	-0.139895	-0.113589	-0.374042	-0.429791	-0.242857	-0.206969	-0.118293	-0.184146	-0.383449	-0.471254	-0.0992495	-0.294559	-0.104315	-0.204315	-0.274296	-0.255722	-0.22439	-0.40331	-0.148955	-0.333798	0.290418	-0.214808	0.0767361	-0.0683089	-0.175269	-0.201199	0.166356	0.0281177	-0.0427032	-0.0598817	-0.0659154	-0.140767	-0.224042	-0.383275	-0.343206	-0.250697	-0.311672	-0.153136	-0.247387	0.29007	-0.204007	0.0414067	-0.0812738	-0.226409	-0.190665	0.172352
	WWD_MVPA_E5S_B5M80_T100_ENMO24hr	-0.290697	-0.333072	0.0251112	-0.186241	-0.273782	-0.34772	-0.339088	-0.285727	0.0499608	-0.278228	-0.294272	-0.449386	-0.162926	-0.261809	0.0364354	-0.196638	-0.162457	-0.220115	-0.326533	-0.460982	-0.187724	-0.367077	0.391752	-0.208824	-0.0150041	-0.0548257	-0.327737	-0.269586	0.0931063	-0.027575	-0.122466	-0.010219	0.0169602	0.02049	-0.278403	-0.284593	-0.306478	-0.327579	-0.40082	-0.1872	-0.33499	0.368385	-0.229924	-0.0755069	-0.132847	-0.361653	-0.242336	0.0621249
	WWD_MVPA_E5S_T100_ENMO24hr	-0.130662	-0.15331	-0.252962	-0.0945993	-0.324042	-0.304007	-0.137979	-0.089547	-0.231533	-0.157666	-0.332927	-0.297387	-0.0268293	-0.38349	-0.236398	-0.197561	-0.252345	-0.258349	-0.140767	-0.237805	-0.0970383	-0.161847	0.215854	-0.201568	-0.112876	-0.125841	-0.0723604	-0.132485	-0.100559	-0.0624747	-0.0516166	0.00478081	-0.161667	-0.24547	-0.162892	-0.336585	-0.215331	-0.162369	-0.174042	-0.0952962	-0.0796167	0.19878	-0.165505	-0.0746293	-0.0932663	-0.100806	-0.086946	-0.0485374
	WWE_L5_ENMO_mg24hr	-0.276481	0.041115	0.153659	-0.0308362	-0.170732	0.224042	-0.23101	0.0635889	0.119164	0.0893728	-0.1277	0.338676	-0.401126	0.0123827	0.253471	0.125516	-0.194747	0.123265	-0.258362	0.189721	-0.339373	0.166725	-0.167596	0.297038	0.28223	0.25079	-0.0700916	-0.0657159	0.213354	0.216433	0.270724	0.0571267	0.199854	0.131882	0.182056	-0.190592	0.249652	-0.203136	0.256969	-0.283624	0.205575	-0.189024	0.292334	0.237501	0.204765	-0.0463514	0.013208	0.195365
	WWE_M5_ENMO_mg24hr	-0.211672	0.0235192	-0.119164	0.0695122	-0.242857	-0.187282	-0.175087	0.0196864	-0.106969	-0.0445993	-0.214634	-0.238676	-0.133396	-0.332458	-0.136023	-0.245216	-0.273921	-0.0943715	-0.220383	-0.153484	-0.153136	-0.0458188	0.25993	-0.159233	-0.158253	-0.136699	-0.129082	-0.058099	-0.119196	-0.188234	0.0213111	0.124382	-0.301362	-0.108362	-0.0391986	-0.250871	-0.137805	-0.183449	-0.176481	-0.088676	-0.0439024	0.244599	-0.167596	-0.0916457	-0.226643	-0.150399	-0.11952	-0.0760878
	WWE_M5hr_ENMO_mg24hr	-0.0880892	0.074584	0.639191	0.0267492	0.471726	0.360634	-0.130958	-0.019953	0.626732	0.00888734	0.471116	0.350876	-0.0370648	0.414376	0.547621	0.266961	0.419067	0.398048	-0.0938399	0.143156	-0.264355	0.120676	-0.297029	0.352967	-0.0117523	0.067515	-0.041741	0.176285	0.0805641	0.0262603	-0.0855892	-0.155941	0.0559971	0.64651	0.169382	0.468764	0.322558	-0.107084	0.0253551	-0.296942	0.0230025	-0.282565	0.340856	-0.0115902	0.0857513	-0.0194529	0.12117	0.0779705
	WWE_mean_ENMO_mg24hr	-0.303136	-0.0482578	-0.1	-0.0200348	-0.338328	-0.254704	-0.257317	-0.0285714	-0.093554	-0.129617	-0.293206	-0.258885	-0.230957	-0.361538	-0.0983114	-0.269043	-0.377111	-0.114071	-0.303659	-0.19878	-0.248258	-0.0939024	0.252962	-0.176481	-0.0969938	-0.117251	-0.173163	-0.109148	-0.0832185	-0.138968	0.0713881	0.0780326	-0.268364	-0.0794425	-0.138676	-0.339895	-0.19669	-0.271429	-0.178746	-0.184669	-0.045993	0.238502	-0.191463	-0.0734949	-0.222915	-0.18654	-0.148853	-0.0433514
	WWE_mean_ENMO_mg6am	-0.478397	0.039547	0.0881533	0.0655052	-0.418641	0.183275	-0.415505	0.0797909	0.0620209	0.145819	-0.362892	0.248606	-0.502251	-0.0979362	0.140338	-0.0165103	-0.442026	0.135272	-0.447038	0.117944	-0.529094	0.143031	-0.0940767	0.170209	0.31286	0.261648	-0.150636	-0.0428652	0.163115	0.22875	0.440726	0.139778	0.109616	0.0606272	0.195122	-0.43554	0.198432	-0.409408	0.152439	-0.491115	0.170209	-0.125261	0.19007	0.262783	0.246739	-0.136623	-0.00332226	0.167004
	WWE_MVPA_E1M_T100_ENMO24hr	-0.15585	-0.0297064	-0.202282	0.0551442	-0.310132	-0.305689	-0.139908	0.00243924	-0.195923	-0.0375468	-0.272062	-0.310567	-0.066798	-0.363918	-0.177409	-0.178253	-0.299841	-0.225912	-0.160293	-0.150449	-0.125534	-0.0619392	0.171356	-0.108198	0.0132901	-0.0598055	-0.0603728	-0.06953	0.054376	-0.0363047	0.0470016	0.0319287	-0.206803	-0.189476	-0.0357174	-0.30264	-0.215785	-0.139908	-0.142173	-0.0667306	-0.0128931	0.174144	-0.0854604	0.0603728	-0.118071	-0.100733	-0.101216	0.101297
	WWE_MVPA_E5M_T100_ENMO24hr	-0.120446	-0.084016	-0.190866	0.00784382	-0.245337	-0.320725	-0.12646	-0.0640579	-0.192697	-0.0932543	-0.22442	-0.34077	0.00384832	-0.334147	-0.155059	-0.215412	-0.225174	-0.231838	-0.129336	-0.198362	-0.0906397	-0.116611	0.197316	-0.12524	-0.0262667	-0.128983	-0.0586948	-0.112444	0.0702878	-0.0760438	-0.0111066	-0.0130523	-0.216012	-0.181105	-0.0553425	-0.243158	-0.237232	-0.120708	-0.200192	-0.0428796	-0.0938644	0.202022	-0.113212	0.0171058	-0.195379	-0.092748	-0.145683	0.114147
	WWE_MVPA_E5S_B10M80_T100_ENMO24hr	0.0752648	-0.26455	-0.167567	-0.138922	-0.220739	-0.403097	0.0537338	-0.308735	-0.16195	-0.201829	-0.200144	-0.534343	0.0735998	-0.0700903	-0.0775104	-0.155322	-0.0888412	-0.237946	0.0408152	-0.389243	0.146223	-0.406655	0.221863	-0.233845	0.174702	-0.182324	-0.139017	-0.192718	0.298562	-0.085489	-0.133993	-0.10593	-0.238586	-0.179362	-0.214186	-0.215684	-0.379132	0.0494276	-0.381566	0.174682	-0.373141	0.246764	-0.21999	0.168986	-0.180072	-0.200435	-0.259931	0.292152
	WWE_MVPA_E5S_B1M80_T100_ENMO24hr	-0.07762	-0.112466	-0.26579	0.00270058	-0.320063	-0.313006	-0.0527049	-0.107762	-0.262131	-0.0937364	-0.274588	-0.383047	-0.00938174	-0.273572	-0.210057	-0.198236	-0.281265	-0.233605	-0.0814531	-0.223016	-0.0530534	-0.177106	0.177106	-0.130673	0.117504	-0.119773	-0.0162075	-0.0712318	0.226094	-0.00226904	-0.026094	-0.127229	-0.219655	-0.263438	-0.0778813	-0.31109	-0.243227	-0.0438191	-0.236519	0.0171618	-0.157244	0.187908	-0.121178	0.151783	-0.173501	-0.0605373	-0.120989	0.251378
	WWE_MVPA_E5S_B5M80_T100_ENMO24hr	0.0932434	-0.190774	-0.244362	-0.069486	-0.193275	-0.397624	0.101103	-0.232751	-0.245791	-0.154155	-0.156299	-0.505515	0.0984944	-0.117769	-0.145332	-0.141285	-0.127214	-0.326708	0.0684142	-0.308311	0.148261	-0.33832	0.193632	-0.2056	0.18486	-0.175903	-0.0576393	-0.148535	0.337625	-0.040389	-0.125314	-0.176733	-0.246123	-0.250078	-0.137722	-0.184165	-0.367079	0.11057	-0.333676	0.217389	-0.342607	0.216496	-0.200241	0.18287	-0.24109	-0.105414	-0.21339	0.315565
	WWE_MVPA_E5S_T100_ENMO24hr	-0.183798	0.0202091	-0.175261	0.0688153	-0.291986	-0.248258	-0.154878	0.0426829	-0.167073	-0.028223	-0.243728	-0.237631	-0.10394	-0.312008	-0.154409	-0.156098	-0.298687	-0.175797	-0.187805	-0.10453	-0.180488	-0.0121951	0.109582	-0.084669	-0.0109391	-0.0346001	-0.0417308	-0.0482133	0.0166113	-0.034276	0.0543716	0.0313589	-0.205043	-0.160453	-0.0165505	-0.285889	-0.168293	-0.163589	-0.0905923	-0.129443	0.0470383	0.0949477	-0.0618467	0.0423791	-0.0749534	-0.071553	-0.0856495	0.0679848
	nightwake_total	0.516202	0.482404	-0.0637631	0.284843	0.421254	0.522997	0.535192	0.404704	-0.0585366	0.328746	0.463763	0.609582	0.484615	0.385178	-0.17242	0.461914	0.332083	0.231707	0.525958	0.580314	0.158885	0.456446	-0.885714	0.708188	0.329791	0.295645	0.712892	0.582056	0.329617	0.382753	0.155923	-0.0663763	0.0205691	-0.0616725	0.45331	0.448084	0.491986	0.539373	0.461324	0.115505	0.41446	-0.863415	0.69547	0.391115	0.398084	0.709961	0.610801	0.396341
	nightwake_movement	0.732927	0.247213	-0.523868	0.167944	0.199652	0.204704	0.731359	0.270209	-0.517596	0.278571	0.205575	0.268815	0.644841	0.185929	-0.494559	0.276735	0.2803	0.0330206	0.758362	0.320906	0.495993	0.191812	-0.665505	0.444077	0.452265	0.078223	0.789895	0.329617	0.451568	0.389373	0.110105	-0.245993	0.090295	-0.521603	0.248432	0.219164	0.231882	0.716551	0.311498	0.456969	0.274913	-0.612021	0.437108	0.5277	0.316899	0.75465	0.380314	0.528223
	perc.nocturnal.activity	0.29669	0.0905923	-0.0273519	0.0973868	0.148258	0.371603	0.277352	0.0696864	-0.0167247	0.157143	0.166899	0.429791	0.201126	0.364165	-0.0754221	0.416698	0.142214	0.227017	0.301568	0.257143	0.0965157	0.136411	-0.519686	0.531185	0.542683	0.346167	0.357491	0.296516	0.530662	0.417247	0.196341	-0.143728	0.179283	-0.0313589	0.218467	0.165505	0.361498	0.296516	0.229094	0.0763066	0.134146	-0.485366	0.489895	0.508362	0.3777	0.341391	0.352265	0.52561
NOVEL features	WD.WE.diff	0.204878	0.121576	-0.05197	0.151407	0.0294559	0.0292683	0.0739212	0.122889	-0.0121951	0.184428	-0.0868668	0.0469043	0.359662	0.0315197	-0.129644	0.180675	0.302251	-0.126454	0.188743	0.064728	0.149156	-0.0450281	-0.045591	0.175047	0.318011	0.281238	0.0123827	0.126829	0.288555	0.424015	0.109381	-0.0782364	0.0489041	-0.0401501	0.12758	0.0369606	-0.0097561	0.0530957	0.0664165	-0.00769231	0.0054409	-0.0512195	0.17167	0.318386	0.385553	-0.06323	0.167167	0.31257
	earlysleep.perc	0.434428	-0.306976	-0.865162	-0.257279	-0.310494	-0.46539	0.466006	-0.199403	-0.868241	-0.236521	-0.341984	-0.452812	0.364871	-0.479575	-0.710784	-0.362786	-0.17689	-0.558351	0.446919	-0.347877	0.589324	-0.416221	0.252442	-0.397134	0.0419563	-0.286922	0.187352	-0.313837	0.0449469	-0.0439794	-0.114786	-0.171608	-0.176061	-0.847131	-0.410064	-0.304513	-0.406457	0.437419	-0.237489	0.627586	-0.272848	0.274343	-0.415429	0.0759084	-0.228869	0.151208	-0.251474	0.0657052
	sleep.cor	0.010453	-0.380139	0.0928571	-0.387282	0.150348	0.0560976	0.0452962	-0.38223	0.0437282	-0.343031	0.143031	-0.016899	0.00712946	-0.0097561	0.217261	-0.237899	0.167355	0.0219512	0.00714286	-0.386063	0.0376307	-0.373171	0.0372822	-0.0947735	-0.122822	-0.210453	0.0578397	-0.120732	0.00278746	-0.169686	-0.23223	-0.227352	-0.00932584	0.06777	-0.266202	0.130836	0.00609756	0.0538328	-0.367596	0.061324	-0.39669	0.0614983	-0.165331	-0.151916	-0.207491	0.0831918	-0.124739	-0.00522648
	eff.cor	0.084669	0.20453	-0.316551	0.238502	-0.159582	-0.01777	0.0991289	0.315157	-0.320209	0.339199	-0.162718	0.0587108	0.0774859	-0.24334	-0.254221	-0.0350844	-0.0833021	-0.263039	0.0855401	0.239721	0.0736934	0.160279	-0.0785714	0.00191638	0.0820557	0.133449	0.101568	-0.0482578	0.0378049	0.256794	0.0763066	0.0210801	0.171787	-0.312021	0.209582	-0.144077	-0.000696864	0.0770035	0.241812	0.0721254	0.245122	-0.0832753	0.0648084	0.200697	0.230139	0.0764842	0.0054007	0.106969
	nnoc.cor	0.0123693	-0.304878	0.177003	-0.226829	0.22561	-0.0735192	-0.0158537	-0.352091	0.188328	-0.287108	0.180836	-0.187108	0.115197	-0.0318949	0.17561	-0.260788	0.274672	-0.0185741	-0.000696864	-0.472997	0.0325784	-0.429443	0.149129	-0.126307	-0.257491	-0.166376	-0.0839721	-0.0658537	-0.152962	-0.212544	-0.135017	-0.000174216	-0.236284	0.194425	-0.343728	0.222648	-0.14878	-0.0313589	-0.490418	0.0109756	-0.44878	0.158014	-0.221429	-0.320557	-0.259582	-0.0736095	-0.112195	-0.205923
	sibd.cor	-0.0404181	0.126132	0.0360627	-0.0304878	-0.015331	0.261847	-0.0998258	0.0623693	0.00487805	0.0174216	-0.0348432	0.223345	-0.0317073	0.3394	0.0917448	0.238086	0.0577861	0.345028	-0.015331	0.221777	-0.111847	0.162544	-0.293206	0.276481	0.295122	0.0897213	0.177526	0.0963415	0.294774	0.326307	0.00888502	-0.241812	0.270362	0.0198606	0.18101	-0.00993031	0.24338	-0.0466899	0.208537	-0.167073	0.147213	-0.263763	0.241638	0.270035	0.236934	0.183893	0.0311847	0.287108
	temp.allnight.entropy	-0.430314	0.00383275	-0.120209	0.200871	-0.561324	-0.0175958	-0.393728	-0.0236934	-0.0980836	0.0949477	-0.53885	-0.0344948	-0.350844	-0.139212	-0.171482	0.0153846	-0.540338	0.0801126	-0.435017	-0.118641	-0.362892	-0.00749129	0.235889	-0.0789199	0.208362	0.177526	-0.254878	0.0932056	0.0698606	-0.0247387	0.348258	0.171254	-0.764196	-0.0956446	-0.00574913	-0.546341	-0.0526132	-0.421951	-0.13101	-0.30784	0.0121951	0.235366	-0.120383	0.218293	0.0773519	-0.281981	0.0510453	0.0893728
	tempsd.mean	0.39669	-0.16446	-0.291986	-0.262544	0.0329268	-0.114286	0.431533	-0.152439	-0.341638	-0.195819	0.0844948	-0.084669	0.277486	0.0313321	-0.103565	-0.155535	0.0636023	-0.114071	0.415854	-0.0858885	0.363763	-0.0824042	-0.173171	0.0207317	0.162718	-0.225261	0.248258	-0.0102787	0.312718	0.034669	-0.135192	-0.36777	-0.243343	-0.316376	-0.125784	0.0508711	-0.0994774	0.447909	-0.0670732	0.417422	-0.0468641	-0.160453	0.0243902	0.209582	-0.0581882	0.263426	0.0130662	0.375436
	tempmean.sd	-0.0893728	0.193902	-0.0336237	0.123519	-0.149477	0.221603	-0.0505226	0.125436	-0.0125436	0.0667247	-0.0790941	0.206272	-0.0874296	0.172233	-0.117824	0.0699812	-0.306567	0.167355	-0.0796167	0.178571	-0.126132	0.22892	-0.0792683	0.186934	0.183275	0.307143	0.0226481	0.17561	0.19216	0.0567944	0.310627	0.224739	-0.177714	-0.0503484	0.16446	-0.138153	0.202265	-0.0207317	0.135714	-0.074216	0.184669	-0.0827526	0.128571	0.199477	0.15784	0.0367612	0.179443	0.213589
	tempsd.sd	0.0289199	0.193206	0.11115	0.0489547	0.00383275	0.095993	0.06777	0.184669	0.116028	0.0627178	0.0627178	0.199129	-0.0844278	0.00900563	0.104315	0.0536585	-0.101126	0.155535	0.0353659	0.174042	-0.00191638	0.245819	-0.0817073	0.222474	0.108362	0.0054007	-0.0749129	0.062892	0.033101	-0.140767	0.30453	0.163937	-0.103804	0.117073	0.0878049	-0.0111498	0.113937	0.0569686	0.197561	0.03223	0.277178	-0.105226	0.241289	0.125261	-0.0494774	-0.0640272	0.109582	0.0987805
	temp.min.hrsbeforewake	0.75453	-0.102962	-0.328049	-0.0956446	0.41777	-0.173519	0.751394	-0.110105	-0.332056	-0.0993031	0.383101	-0.186934	0.715009	0.0433396	-0.274484	0.0108818	0.491932	-0.222514	0.741463	-0.0965157	0.697387	-0.166376	-0.193206	-0.0700348	-0.134843	-0.28223	0.418118	0.116202	0.0350174	0.0219512	-0.438153	-0.333972	-0.17937	-0.312021	-0.155226	0.433972	-0.157317	0.728049	-0.125436	0.666551	-0.143031	-0.154181	-0.0182927	-0.0639373	-0.118118	0.379198	0.113763	0.0837979
	temp.max.hrsafteronset	0.825036	-0.0706477	-0.438608	-0.103053	0.422231	-0.181889	0.762141	-0.0875474	-0.44488	-0.158892	0.352106	-0.220044	0.844599	-0.0029082	-0.441109	-0.0151977	0.524133	-0.275998	0.806394	-0.0774424	0.80291	-0.182238	-0.130406	-0.0714317	-0.0541835	-0.241387	0.426325	0.014809	0.10044	0.100963	-0.360207	-0.28895	-0.0817572	-0.418398	-0.155843	0.43251	-0.146522	0.769807	-0.158282	0.757524	-0.222832	-0.0831047	-0.0960843	-0.0157672	-0.149832	0.384093	0.00609783	0.130493
	temp.max.hrsbeforewake	0.571777	0.0526132	-0.205749	-0.125958	0.410453	0.217944	0.626307	0.0486063	-0.212718	0.0174216	0.439199	0.28885	0.445591	0.319512	-0.0791745	0.128143	0.378799	0.0345216	0.599129	0.183798	0.401045	0.101742	-0.54669	0.334495	0.142334	0.0768293	0.607491	0.231359	0.201394	0.108014	-0.0423345	-0.157491	0.181287	-0.222648	0.0513937	0.409233	0.182056	0.611498	0.242509	0.374042	0.163066	-0.554007	0.345122	0.164808	0.239373	0.636613	0.287979	0.224739
	temp.maxwholeday	-0.0336237	-0.0703833	0.0595819	0.0498258	-0.0956446	-0.389373	-0.10331	-0.0722997	0.0555749	-0.0508711	-0.115331	-0.383972	0.0868668	-0.134334	0.00356473	-0.117261	0.00412758	-0.254409	-0.0534843	-0.135017	0.0966899	-0.136585	0.396167	-0.23885	-0.0174216	-0.124739	-0.367596	-0.143728	0.149826	0.0998258	-0.229268	-0.252962	-0.201856	0.0851916	-0.0752613	-0.0621951	-0.318641	-0.0893728	-0.165854	0.104181	-0.144599	0.424564	-0.243902	0.00400697	-0.19007	-0.411516	-0.209582	0.166202
	temp.minwholeday	-0.35662	0.15784	0.35784	0.167596	-0.0562718	0.391463	-0.330314	0.149303	0.376307	0.175784	-0.0200348	0.362021	-0.377674	0.142026	0.272795	0.156098	-0.101126	0.367542	-0.366376	0.13554	-0.499303	0.197213	-0.24669	0.227526	0.000174216	0.126481	-0.00365854	0.191463	-0.181359	-0.103833	0.194425	0.116551	0.0996209	0.360105	0.138328	-0.0716028	0.35453	-0.379965	0.149477	-0.539373	0.230488	-0.27561	0.267944	0.0116725	0.157491	-0.0136766	0.154878	-0.173345
	temp.minmaxdiff	0.604878	-0.0646341	-0.30993	-0.191289	0.250871	-0.0987805	0.611847	-0.0994774	-0.354878	-0.155401	0.269861	-0.0714286	0.518386	0.135647	-0.156098	-0.00769231	0.287054	-0.182739	0.61324	0.000696864	0.562195	-0.0409408	-0.23223	0.106969	0.204704	-0.122997	0.346341	0.0454704	0.344425	0.0709059	-0.118815	-0.282927	-0.207783	-0.326132	-0.0601045	0.268118	-0.111324	0.630314	-0.0449477	0.59007	-0.0538328	-0.214808	0.0933798	0.224216	-0.0236934	0.363169	0.0651568	0.378746
	temp.iqr	0.444774	0.0961672	-0.198084	-0.0688153	0.226829	0.0421603	0.474739	0.0534843	-0.237979	-0.0484321	0.26115	0.0390244	0.414634	0.117073	-0.0913696	0.011257	0.250281	-0.116135	0.443902	0.0853659	0.400871	0.112021	-0.21899	0.196167	0.198606	-0.0010453	0.255749	0.116725	0.304007	0.131185	-0.0127178	-0.208014	-0.264871	-0.216899	0.062892	0.239895	0.000696864	0.488676	0.0294425	0.428746	0.065331	-0.22892	0.163589	0.223345	0.030662	0.262729	0.116376	0.339895
	temp.night.entropy	0.0299652	-0.136063	-0.0904181	-0.0498258	-0.0318815	0.0149826	0.0506969	-0.130488	-0.0839721	-0.117422	-0.0296167	-0.0405923	0.00131332	0.187992	0.0193246	0.0789869	-0.0195122	0.119512	0.0214286	-0.14878	-0.0182927	-0.231185	-0.122474	0.0574913	0.0449477	-0.20784	0.245819	0.203659	0.154181	0.0571429	-0.31115	-0.550871	0.0212664	-0.0400697	-0.247387	-0.0270035	-0.00801394	0.0289199	-0.0966899	-0.0461672	-0.215679	-0.126132	0.0571429	-0.0155052	-0.168641	0.24853	0.14878	0.110627
	temp.mrod.mean	0.186237	0.104007	0.494425	0.0611498	0.602962	0.126481	0.0970383	0.0160279	0.485192	0.00174216	0.594774	0.142509	0.307129	0.311257	0.393809	0.199437	0.567542	0.133396	0.16777	0.124042	0.11777	0.169686	-0.0982578	0.215679	-0.0165505	0.193206	-0.209059	-0.0162021	0.0797909	0.0972125	0.118641	0.0688153	0.0241426	0.506446	0.160976	0.605923	0.132753	0.141638	0.0167247	0.0949477	0.0216028	-0.0982578	0.206098	-0.045993	0.112195	-0.186419	-0.0259582	0.0756098
	temp.mrod.sd	0.460279	-0.0583624	-0.166725	-0.110105	0.427526	0.153659	0.411324	-0.0484321	-0.180314	-0.0367596	0.370383	0.206969	0.50788	0.214259	-0.0968105	0.188931	0.50075	-0.0135084	0.466551	0.0486063	0.360976	0.0547038	-0.367422	0.182404	0.012892	0.080662	0.491812	0.00470383	0.0585366	0.119164	-0.0825784	-0.138676	0.0318124	-0.166551	0.00662021	0.432578	0.123693	0.424913	0.0818815	0.29547	0.110453	-0.327875	0.145819	0.0526132	0.283101	0.5049	0.0726481	0.095122
	temp.mroi.mean	0.0310105	0.182927	0.617073	0.1723	0.583972	0.365157	-0.0146341	0.0848432	0.610627	0.106794	0.563763	0.271603	0.134522	0.415385	0.542026	0.303565	0.570544	0.330019	-0.00400697	0.15662	-0.0986063	0.198432	-0.226655	0.329617	-0.165505	0.0869338	-0.0203833	0.207317	-0.0777003	0.010453	-0.141463	-0.0839721	0.183641	0.625087	0.2223	0.570209	0.309059	-0.00644599	0.0442509	-0.163415	0.0353659	-0.236063	0.341115	-0.189024	-0.0184669	0.00540093	0.150871	-0.102962
	temp.mroi.sd	0.431882	-0.0374564	-0.178049	-0.191638	0.402613	0.29007	0.433798	-0.11115	-0.183275	-0.112195	0.402091	0.324564	0.403565	0.366417	-0.141463	0.358724	0.321576	0.0836773	0.441812	0.194599	0.283972	0.13676	-0.515854	0.365679	0.211672	0.170209	0.542857	0.102613	0.266376	0.213415	-0.144077	-0.168293	0.199155	-0.208362	0.133275	0.398258	0.2723	0.453659	0.107491	0.24338	0.0783972	-0.488153	0.368293	0.244425	0.26446	0.585653	0.196341	0.281882
	temp.day.entropy	-0.120732	0.0170732	-0.111498	0.0102787	-0.0857143	0.262892	-0.0749129	0.0573171	-0.127875	0.0780488	-0.104181	0.206272	-0.11576	-0.0363977	-0.054409	0.0335835	-0.0469043	0.156473	-0.0989547	0.0512195	-0.190767	0.095993	-0.152091	0.165679	0.0360627	0.0620209	0.234495	0.0827526	-0.0477352	0.030662	0.0520906	-0.0878049	0.107116	-0.124739	0.0820557	-0.11324	0.228746	-0.0980836	0.105575	-0.215157	0.122648	-0.16899	0.162369	0.0433798	0.107666	0.238164	0.118641	-0.0559233
	temp.sleepwakediff.mn	-0.161498	-0.264111	-0.0585366	-0.161498	-0.28885	-0.313589	-0.178049	-0.252613	-0.0721254	-0.166028	-0.25784	-0.257143	-0.145779	-0.138649	-0.00881801	-0.180488	-0.246529	-0.143152	-0.149129	-0.219338	-0.0766551	-0.195819	0.238153	-0.271951	0.0815331	-0.104007	-0.294077	-0.254704	0.146864	-0.0087108	-0.00644599	-0.119861	-0.272018	-0.0731707	-0.115331	-0.263415	-0.252613	-0.148955	-0.217422	-0.0296167	-0.16115	0.254878	-0.236585	0.1277	0.0156794	-0.30733	-0.271254	0.195296
	temp.sleepwakediff.sd	-0.0787456	0.130139	-0.0231707	0.117247	-0.134146	0.153659	-0.0914634	0.0301394	-0.00662021	0.0289199	-0.133624	0.0736934	-0.00956848	0.293058	-0.109944	0.0984991	-0.186304	0.228705	-0.0620209	0.0872822	0.0121951	0.12561	0.184321	0.0423345	0.100348	0.227003	-0.177003	0.184321	0.115679	0.062892	0.197387	0.160279	-0.20787	-0.0426829	0.142334	-0.124739	0.145296	-0.0493031	0.00156794	0.0123693	-0.0123693	0.174913	-0.0108014	0.0545296	0.112544	-0.159153	0.133449	0.0979094
[truncated: 301 more columns]
